# Supplementary material for: Identification of candidate host-specificity genes in Exserohilum turcicum using comparative genomics and transcriptomics
Source: G3 (Bethesda). 2025 Apr 11;15(6):jkaf084. doi: 10.1093/g3journal/jkaf084 (PMC12135012; doi:10.1093/g3journal/jkaf084)
Supplement: jkaf084_Supplementary_Data [file jkaf084_supplementary_data.zip]

Archive with 2 entries (2 files):
- File_S1_G3-2025-405655.pdf
- File_S2_G3-2025-405655.xlsx
