# Supplementary material for: Identification of candidate host-specificity genes in Exserohilum turcicum using comparative genomics and transcriptomics
Source: G3 (Bethesda). 2025 Apr 11;15(6):jkaf084. doi: 10.1093/g3journal/jkaf084 (PMC12135012; doi:10.1093/g3journal/jkaf084)
Supplement: jkaf084_Supplementary_Data [file jkaf084_supplementary_data.zip › File_S2_G3-2025-405655.xlsx]

## Sheet: Supp Table A
Table A: Scaffold lengths of the sorghum- and maize-specific strains in base pairs.
	Genome
Scaffold	15St008	Et52B
1	2374980	4035871
2	2740604	1421986
3	3040990	1773789
4	736722	2505040
5	2345840	3726184
6	4482385	2347877
7	2480604	3652315
8	2343439	1768095
9	2395814	2352373
10	3591268	3057275
11	2805239	3223262
12	326876	3559394
13	3879941	2551517
14	1723876	1462466
15	1884167	2546987
16	1369124	2393142
17	2481478	2385446
18	2066395	78407
19	659730	111010
20	274008	360498
21	33029	52474
22	9014	33851
23	44069	27732
24	17207	32960
25	8091	34756
26	284104	28188
27	7320	22017
28	8917	29104
29	5650	5204
30	18657	--
31	21728	--
32	10726	--
33	21101	--
34	5164	--
35	7773	--
36	4785	--
37	24204	--

## Sheet: Supp Table B
Table B: Secreted effectors predicted with EffectorP and SignalP that had increased expression during in planta infection in the maize- and sorghum-specific strains.
GeneID	SP_prob	CeavageSite	Cytoplasmic	Apoplastic
ET52B_000019	0.999751	CS pos: 21-22. Pr: 0.7982	N	Y (0.824)
ET52B_000101	0.999765	CS pos: 26-27. Pr: 0.9662	N	Y (0.526)
ET52B_000114	0.522871	CS pos: 23-24. Pr: 0.2770	N	Y (0.568)
ET52B_000127	0.999759	CS pos: 22-23. Pr: 0.9791	Y (0.574)	N
ET52B_000133	0.999779	CS pos: 18-19. Pr: 0.9818	Y (0.596)	N
ET52B_000183	0.999562	CS pos: 16-17. Pr: 0.9806	Y (0.528)	Y (0.537)
ET52B_000243	0.999727	CS pos: 20-21. Pr: 0.9794	N	Y (0.664)
ET52B_000250	0.999595	CS pos: 18-19. Pr: 0.9524	Y (0.822)	N
ET52B_000260	0.999735	CS pos: 28-29. Pr: 0.8813	Y (0.522)	N
ET52B_000292	0.926563	CS pos: 26-27. Pr: 0.3122	Y (0.795)	N
ET52B_000306	0.999771	CS pos: 19-20. Pr: 0.9845	N	Y (0.924)
ET52B_000326	0.999604	CS pos: 18-19. Pr: 0.9675	N	Y (0.808)
ET52B_000335	0.999528	CS pos: 18-19. Pr: 0.9684	N	Y (0.625)
ET52B_000365	0.999736	CS pos: 26-27. Pr: 0.9796	N	Y (0.693)
ET52B_000366	0.99979	CS pos: 21-22. Pr: 0.9787	N	Y (0.798)
ET52B_000380	0.999714	CS pos: 19-20. Pr: 0.9640	N	Y (0.522)
ET52B_000474	0.99977	CS pos: 24-25. Pr: 0.9588	N	Y (0.601)
ET52B_000475	0.999684	CS pos: 17-18. Pr: 0.9668	Y (0.671)	N
ET52B_000485	0.999763	CS pos: 20-21. Pr: 0.9783	N	Y (0.561)
ET52B_000489	0.999519	CS pos: 30-31. Pr: 0.9692	Y (0.521)	Y (0.74)
ET52B_000517	0.999573	CS pos: 20-21. Pr: 0.8792	N	Y (0.712)
ET52B_000587	0.999616	CS pos: 22-23. Pr: 0.7349	Y (0.643)	Y (0.817)
ET52B_000594	0.999798	CS pos: 18-19. Pr: 0.9701	N	Y (0.875)
ET52B_000636	0.999722	CS pos: 17-18. Pr: 0.9781	N	Y (0.613)
ET52B_000657	0.990885	CS pos: 20-21. Pr: 0.5754	Y (0.676)	N
ET52B_000700	0.999683	CS pos: 20-21. Pr: 0.9752	N	Y (0.685)
ET52B_000708	0.999699	CS pos: 18-19. Pr: 0.9846	N	Y (0.658)
ET52B_000763	0.999735	CS pos: 20-21. Pr: 0.9423	Y (0.592)	Y (0.974)
ET52B_000862	0.999676	CS pos: 27-28. Pr: 0.8884	N	Y (0.783)
ET52B_000863	0.999778	CS pos: 19-20. Pr: 0.9813	N	Y (0.554)
ET52B_000939	0.999663	CS pos: 18-19. Pr: 0.9500	N	Y (0.663)
ET52B_000955	0.999579	CS pos: 20-21. Pr: 0.9661	N	Y (0.598)
ET52B_000969	0.999716	CS pos: 20-21. Pr: 0.9783	Y (0.665)	N
ET52B_000984	0.999738	CS pos: 22-23. Pr: 0.9108	Y (0.513)	N
ET52B_001026	0.999719	CS pos: 22-23. Pr: 0.9815	N	Y (0.552)
ET52B_001033	0.999737	CS pos: 17-18. Pr: 0.9841	N	Y (0.592)
ET52B_001036	0.999782	CS pos: 18-19. Pr: 0.9800	Y (0.781)	N
ET52B_001075	0.999751	CS pos: 28-29. Pr: 0.5215	N	Y (0.604)
ET52B_001080	0.99969	CS pos: 18-19. Pr: 0.7242	N	Y (0.893)
ET52B_001090	0.999701	CS pos: 18-19. Pr: 0.9805	N	Y (0.616)
ET52B_001096	0.747462	CS pos: 16-17. Pr: 0.3868	N	Y (0.896)
ET52B_001125	0.999702	CS pos: 27-28. Pr: 0.8782	N	Y (0.546)
ET52B_001128	0.999785	CS pos: 17-18. Pr: 0.9834	N	Y (0.886)
ET52B_001150	0.999698	CS pos: 18-19. Pr: 0.8164	N	Y (0.51)
ET52B_001152	0.999722	CS pos: 25-26. Pr: 0.8517	N	Y (0.576)
ET52B_001157	0.999658	CS pos: 20-21. Pr: 0.9807	N	Y (0.635)
ET52B_001189	0.999486	CS pos: 19-20. Pr: 0.9792	N	Y (0.67)
ET52B_001196	0.999503	CS pos: 29-30. Pr: 0.8152	Y (0.614)	N
ET52B_001254	0.751541	CS pos: 20-21. Pr: 0.6275	N	Y (0.542)
ET52B_001289	0.999753	CS pos: 22-23. Pr: 0.9467	Y (0.753)	Y (0.865)
ET52B_001290	0.999721	CS pos: 18-19. Pr: 0.9719	Y (0.647)	Y (0.86)
ET52B_001298	0.999655	CS pos: 24-25. Pr: 0.9239	N	Y (0.855)
ET52B_001321	0.999729	CS pos: 19-20. Pr: 0.9324	N	Y (0.906)
ET52B_001327	0.999631	CS pos: 26-27. Pr: 0.8453	N	Y (0.752)
ET52B_001333	0.979927	CS pos: 17-18. Pr: 0.9142	Y (0.721)	N
ET52B_001338	0.887746	CS pos: 18-19. Pr: 0.8363	N	Y (0.774)
ET52B_001342	0.999754	CS pos: 20-21. Pr: 0.9782	Y (0.623)	N
ET52B_001344	0.997943	CS pos: 21-22. Pr: 0.7266	N	Y (0.85)
ET52B_001361	0.999712	CS pos: 18-19. Pr: 0.9726	Y (0.6)	N
ET52B_001367	0.999697	CS pos: 20-21. Pr: 0.9738	Y (0.731)	N
ET52B_001443	0.999656	CS pos: 22-23. Pr: 0.9764	N	Y (0.563)
ET52B_001452	0.999693	CS pos: 25-26. Pr: 0.4163	N	Y (0.854)
ET52B_001479	0.993436	CS pos: 36-37. Pr: 0.9496	Y (0.613)	N
ET52B_001507	0.607763	CS pos: 17-18. Pr: 0.7724	N	Y (0.54)
ET52B_001513	0.999664	CS pos: 20-21. Pr: 0.9744	N	Y (0.92)
ET52B_001536	0.999682	CS pos: 20-21. Pr: 0.9625	N	Y (0.753)
ET52B_001538	0.999753	CS pos: 24-25. Pr: 0.6358	Y (0.686)	Y (0.522)
ET52B_001580	0.999504	CS pos: 20-21. Pr: 0.9686	Y (0.508)	N
ET52B_001670	0.999887	CS pos: 21-22. Pr: 0.9684	N	Y (0.822)
ET52B_001704	0.999792	CS pos: 17-18. Pr: 0.9815	Y (0.801)	Y (0.895)
ET52B_001705	0.999684	CS pos: 23-24. Pr: 0.8135	N	Y (0.752)
ET52B_001732	0.999749	CS pos: 22-23. Pr: 0.8308	N	Y (0.88)
ET52B_001773	0.999615	CS pos: 26-27. Pr: 0.7034	N	Y (0.685)
ET52B_001784	0.999723	CS pos: 28-29. Pr: 0.6429	N	Y (0.788)
ET52B_001808	0.999633	CS pos: 18-19. Pr: 0.8756	N	Y (0.675)
ET52B_001831	0.999709	CS pos: 19-20. Pr: 0.9332	N	Y (0.689)
ET52B_001857	0.999621	CS pos: 22-23. Pr: 0.9697	N	Y (0.821)
ET52B_001882	0.999752	CS pos: 18-19. Pr: 0.9787	N	Y (0.803)
ET52B_001911	0.999635	CS pos: 20-21. Pr: 0.8771	Y (0.649)	N
ET52B_001918	0.999693	CS pos: 16-17. Pr: 0.9611	Y (0.788)	N
ET52B_001920	0.999726	CS pos: 19-20. Pr: 0.7814	N	Y (0.624)
ET52B_001946	0.999636	CS pos: 22-23. Pr: 0.9467	Y (0.527)	N
ET52B_001973	0.999451	CS pos: 16-17. Pr: 0.9726	N	Y (0.592)
ET52B_001982	0.999666	CS pos: 18-19. Pr: 0.9782	N	Y (0.557)
ET52B_001992	0.999735	CS pos: 28-29. Pr: 0.8149	Y (0.873)	Y (0.925)
ET52B_002115	0.999459	CS pos: 21-22. Pr: 0.9790	Y (0.695)	N
ET52B_002123	0.999423	CS pos: 21-22. Pr: 0.9623	N	Y (0.688)
ET52B_002169	0.999723	CS pos: 18-19. Pr: 0.9813	N	Y (0.794)
ET52B_002187	0.999306	CS pos: 33-34. Pr: 0.5401	Y (0.728)	N
ET52B_002250	0.999608	CS pos: 17-18. Pr: 0.9638	Y (0.666)	Y (0.935)
ET52B_002251	0.999729	CS pos: 17-18. Pr: 0.9746	N	Y (0.6)
ET52B_002256	0.999802	CS pos: 17-18. Pr: 0.9814	N	Y (0.505)
ET52B_002285	0.999387	CS pos: 18-19. Pr: 0.9781	Y (0.735)	N
ET52B_002306	0.999512	CS pos: 17-18. Pr: 0.9780	N	Y (0.79)
ET52B_002307	0.99961	CS pos: 18-19. Pr: 0.9819	Y (0.607)	N
ET52B_002343	0.999696	CS pos: 21-22. Pr: 0.9779	N	Y (0.56)
ET52B_002356	0.999762	CS pos: 28-29. Pr: 0.4453	N	Y (0.817)
ET52B_002480	0.999754	CS pos: 19-20. Pr: 0.7585	N	Y (0.774)
ET52B_002528	0.999555	CS pos: 18-19. Pr: 0.8480	N	Y (0.603)
ET52B_002549	0.999703	CS pos: 17-18. Pr: 0.9798	N	Y (0.749)
ET52B_002655	0.99974	CS pos: 29-30. Pr: 0.8664	N	Y (0.684)
ET52B_002657	0.999534	CS pos: 17-18. Pr: 0.9430	Y (0.698)	N
ET52B_002687	0.999526	CS pos: 22-23. Pr: 0.9558	N	Y (0.784)
ET52B_002703	0.99969	CS pos: 33-34. Pr: 0.3718	N	Y (0.933)
ET52B_002710	0.999616	CS pos: 18-19. Pr: 0.9749	N	Y (0.732)
ET52B_002739	0.999776	CS pos: 23-24. Pr: 0.5971	N	Y (0.791)
ET52B_002741	0.999657	CS pos: 21-22. Pr: 0.9648	N	Y (0.517)
ET52B_002818	0.999668	CS pos: 21-22. Pr: 0.7837	Y (0.755)	N
ET52B_002925	0.998218	CS pos: 19-20. Pr: 0.7245	N	Y (0.578)
ET52B_003047	0.999774	CS pos: 22-23. Pr: 0.4562	N	Y (0.831)
ET52B_003077	0.99965	CS pos: 21-22. Pr: 0.9780	N	Y (0.901)
ET52B_003078	0.999102	CS pos: 28-29. Pr: 0.9517	Y (0.693)	N
ET52B_003225	0.999757	CS pos: 21-22. Pr: 0.9765	Y (0.696)	N
ET52B_003230	0.999553	CS pos: 23-24. Pr: 0.9039	Y (0.577)	Y (0.522)
ET52B_003260	0.999608	CS pos: 18-19. Pr: 0.9707	N	Y (0.522)
ET52B_003266	0.68205	CS pos: 23-24. Pr: 0.5141	Y (0.618)	N
ET52B_003334	0.999712	CS pos: 19-20. Pr: 0.9818	N	Y (0.621)
ET52B_003336	0.999759	CS pos: 18-19. Pr: 0.9627	N	Y (0.857)
ET52B_003340	0.999731	CS pos: 25-26. Pr: 0.9562	N	Y (0.531)
ET52B_003346	0.999784	CS pos: 21-22. Pr: 0.9795	Y (0.622)	Y (0.613)
ET52B_003374	0.99912	CS pos: 11-12. Pr: 0.9685	N	Y (0.819)
ET52B_003375	0.999688	CS pos: 18-19. Pr: 0.9760	N	Y (0.801)
ET52B_003452	0.996008	CS pos: 19-20. Pr: 0.8886	N	Y (0.634)
ET52B_003473	0.999763	CS pos: 15-16. Pr: 0.9309	N	Y (0.508)
ET52B_003510	0.999747	CS pos: 23-24. Pr: 0.9788	N	Y (0.538)
ET52B_003556	0.99966	CS pos: 21-22. Pr: 0.9795	Y (0.656)	N
ET52B_003572	0.999739	CS pos: 18-19. Pr: 0.9763	Y (0.723)	N
ET52B_003611	0.999708	CS pos: 19-20. Pr: 0.9814	Y (0.521)	Y (0.786)
ET52B_003613	0.999654	CS pos: 17-18. Pr: 0.9376	N	Y (0.748)
ET52B_003636	0.999694	CS pos: 16-17. Pr: 0.9578	N	Y (0.533)
ET52B_003649	0.999691	CS pos: 17-18. Pr: 0.9809	N	Y (0.904)
ET52B_003685	0.999681	CS pos: 20-21. Pr: 0.9734	Y (0.672)	N
ET52B_003741	0.99973	CS pos: 23-24. Pr: 0.9093	N	Y (0.551)
ET52B_003754	0.999667	CS pos: 23-24. Pr: 0.5588	Y (0.504)	Y (0.868)
ET52B_003805	0.999675	CS pos: 18-19. Pr: 0.9341	N	Y (0.783)
ET52B_003871	0.999677	CS pos: 25-26. Pr: 0.9654	N	Y (0.55)
ET52B_003881	0.999765	CS pos: 19-20. Pr: 0.9782	N	Y (0.689)
ET52B_003998	0.999686	CS pos: 20-21. Pr: 0.9381	N	Y (0.647)
ET52B_004002	0.999308	CS pos: 17-18. Pr: 0.9749	N	Y (0.527)
ET52B_004028	0.999296	CS pos: 20-21. Pr: 0.8811	N	Y (0.616)
ET52B_004067	0.999641	CS pos: 24-25. Pr: 0.9677	N	Y (0.545)
ET52B_004084	0.99969	CS pos: 21-22. Pr: 0.4946	Y (0.894)	N
ET52B_004112	0.999779	CS pos: 19-20. Pr: 0.9601	Y (0.539)	N
ET52B_004260	0.999713	CS pos: 19-20. Pr: 0.9779	N	Y (0.519)
ET52B_004305	0.999708	CS pos: 16-17. Pr: 0.8993	Y (0.552)	Y (0.741)
ET52B_004342	0.999677	CS pos: 13-14. Pr: 0.9774	N	Y (0.705)
ET52B_004442	0.610933	CS pos: 19-20. Pr: 0.5544	Y (0.51)	N
ET52B_004489	0.999623	CS pos: 19-20. Pr: 0.9647	N	Y (0.631)
ET52B_004582	0.99972	CS pos: 23-24. Pr: 0.9800	Y (0.541)	Y (0.559)
ET52B_004675	0.998637	CS pos: 25-26. Pr: 0.9671	Y (0.557)	N
ET52B_004709	0.9996	CS pos: 21-22. Pr: 0.8270	N	Y (0.729)
ET52B_004835	0.999704	CS pos: 22-23. Pr: 0.9773	Y (0.646)	N
ET52B_004932	0.999718	CS pos: 25-26. Pr: 0.9859	N	Y (0.806)
ET52B_004966	0.999623	CS pos: 20-21. Pr: 0.8901	Y (0.897)	N
ET52B_004974	0.999505	CS pos: 17-18. Pr: 0.9716	N	Y (0.697)
ET52B_005034	0.999727	CS pos: 18-19. Pr: 0.9786	N	Y (0.609)
ET52B_005109	0.999704	CS pos: 19-20. Pr: 0.9793	N	Y (0.92)
ET52B_005142	0.999753	CS pos: 19-20. Pr: 0.9794	N	Y (0.907)
ET52B_005357	0.99974	CS pos: 18-19. Pr: 0.9935	Y (0.523)	Y (0.933)
ET52B_005485	0.999491	CS pos: 18-19. Pr: 0.9653	N	Y (0.888)
ET52B_005533	0.999632	CS pos: 22-23. Pr: 0.5201	N	Y (0.851)
ET52B_005534	0.999638	CS pos: 17-18. Pr: 0.9713	Y (0.549)	Y (0.575)
ET52B_005539	0.99967	CS pos: 14-15. Pr: 0.9609	N	Y (0.536)
ET52B_005540	0.998703	CS pos: 18-19. Pr: 0.7928	N	Y (0.67)
ET52B_005569	0.999721	CS pos: 19-20. Pr: 0.9750	N	Y (0.881)
ET52B_005623	0.99977	CS pos: 16-17. Pr: 0.9810	N	Y (0.645)
ET52B_005670	0.943703	CS pos: 35-36. Pr: 0.8819	Y (0.512)	Y (0.884)
ET52B_005792	0.999705	CS pos: 20-21. Pr: 0.9844	N	Y (0.749)
ET52B_005827	0.999685	CS pos: 20-21. Pr: 0.9777	Y (0.595)	N
ET52B_005903	0.701815	CS pos: 18-19. Pr: 0.6330	Y (0.72)	N
ET52B_005945	0.999764	CS pos: 22-23. Pr: 0.9679	N	Y (0.736)
ET52B_005959	0.99954	CS pos: 19-20. Pr: 0.7537	Y (0.806)	N
ET52B_006018	0.998917	CS pos: 22-23. Pr: 0.9576	Y (0.591)	N
ET52B_006115	0.99975	CS pos: 19-20. Pr: 0.9679	Y (0.53)	N
ET52B_006135	0.999733	CS pos: 19-20. Pr: 0.9801	Y (0.548)	Y (0.754)
ET52B_006151	0.99981	CS pos: 19-20. Pr: 0.9746	N	Y (0.96)
ET52B_006197	0.99978	CS pos: 19-20. Pr: 0.9863	N	Y (0.9)
ET52B_006209	0.999692	CS pos: 20-21. Pr: 0.9850	N	Y (0.591)
ET52B_006237	0.999622	CS pos: 19-20. Pr: 0.9759	Y (0.735)	Y (0.632)
ET52B_006242	0.999718	CS pos: 21-22. Pr: 0.8639	Y (0.705)	Y (0.68)
ET52B_006281	0.99934	CS pos: 23-24. Pr: 0.9742	N	Y (0.75)
ET52B_006340	0.999763	CS pos: 21-22. Pr: 0.9418	N	Y (0.576)
ET52B_006341	0.999678	CS pos: 21-22. Pr: 0.7383	N	Y (0.879)
ET52B_006349	0.999727	CS pos: 19-20. Pr: 0.9795	Y (0.582)	N
ET52B_006381	0.999706	CS pos: 21-22. Pr: 0.6280	N	Y (0.5)
ET52B_006414	0.999715	CS pos: 17-18. Pr: 0.9809	N	Y (0.578)
ET52B_006426	0.99935	CS pos: 16-17. Pr: 0.9030	N	Y (0.755)
ET52B_006436	0.999759	CS pos: 20-21. Pr: 0.9750	N	Y (0.785)
ET52B_006576	0.999578	CS pos: 17-18. Pr: 0.9805	Y (0.855)	N
ET52B_006578	0.999784	CS pos: 24-25. Pr: 0.9537	N	Y (0.785)
ET52B_006580	0.999736	CS pos: 18-19. Pr: 0.9879	Y (0.638)	Y (0.861)
ET52B_006582	0.974695	CS pos: 19-20. Pr: 0.5822	N	Y (0.616)
ET52B_006694	0.999811	CS pos: 19-20. Pr: 0.9766	N	Y (0.543)
ET52B_006800	0.999264	CS pos: 20-21. Pr: 0.9564	Y (0.614)	N
ET52B_006826	0.999324	CS pos: 19-20. Pr: 0.9535	Y (0.647)	N
ET52B_006829	0.999618	CS pos: 19-20. Pr: 0.9834	Y (0.521)	Y (0.868)
ET52B_006897	0.999651	CS pos: 28-29. Pr: 0.7658	N	Y (0.974)
ET52B_006898	0.999648	CS pos: 20-21. Pr: 0.9722	N	Y (0.949)
ET52B_007028	0.99957	CS pos: 20-21. Pr: 0.9757	N	Y (0.848)
ET52B_007035	0.99974	CS pos: 15-16. Pr: 0.9801	Y (0.602)	N
ET52B_007082	0.999746	CS pos: 20-21. Pr: 0.9839	N	Y (0.859)
ET52B_007153	0.999711	CS pos: 26-27. Pr: 0.9732	Y (0.735)	N
ET52B_007154	0.999702	CS pos: 20-21. Pr: 0.9699	N	Y (0.547)
ET52B_007177	0.999737	CS pos: 23-24. Pr: 0.9571	N	Y (0.839)
ET52B_007180	0.999754	CS pos: 20-21. Pr: 0.9827	N	Y (0.807)
ET52B_007221	0.999612	CS pos: 18-19. Pr: 0.9693	N	Y (0.616)
ET52B_007246	0.999735	CS pos: 19-20. Pr: 0.9790	Y (0.673)	Y (0.947)
ET52B_007262	0.897929	CS pos: 31-32. Pr: 0.7801	Y (0.656)	N
ET52B_007305	0.99977	CS pos: 21-22. Pr: 0.9646	Y (0.647)	Y (0.795)
ET52B_007306	0.999696	CS pos: 20-21. Pr: 0.9747	N	Y (0.597)
ET52B_007318	0.999661	CS pos: 18-19. Pr: 0.9779	Y (0.684)	N
ET52B_007336	0.999745	CS pos: 22-23. Pr: 0.6969	N	Y (0.893)
ET52B_007408	0.999734	CS pos: 28-29. Pr: 0.5089	N	Y (0.883)
ET52B_007412	0.999709	CS pos: 19-20. Pr: 0.9313	N	Y (0.716)
ET52B_007528	0.999717	CS pos: 20-21. Pr: 0.9831	N	Y (0.512)
ET52B_007539	0.999703	CS pos: 19-20. Pr: 0.9521	N	Y (0.8)
ET52B_007564	0.968385	CS pos: 18-19. Pr: 0.9374	N	Y (0.518)
ET52B_007566	0.999664	CS pos: 27-28. Pr: 0.9567	N	Y (0.712)
ET52B_007656	0.999766	CS pos: 19-20. Pr: 0.9805	N	Y (0.552)
ET52B_007747	0.571299	CS pos: 21-22. Pr: 0.3605	Y (0.611)	N
ET52B_007787	0.999661	CS pos: 16-17. Pr: 0.9635	Y (0.659)	N
ET52B_007851	0.997009	CS pos: 17-18. Pr: 0.9144	N	Y (0.688)
ET52B_007907	0.953247	CS pos: 23-24. Pr: 0.6752	N	Y (0.668)
ET52B_007920	0.999684	CS pos: 19-20. Pr: 0.7717	N	Y (0.547)
ET52B_008073	0.999738	CS pos: 19-20. Pr: 0.9657	Y (0.679)	N
ET52B_008103	0.999734	CS pos: 19-20. Pr: 0.9735	N	Y (0.756)
ET52B_008114	0.999455	CS pos: 18-19. Pr: 0.9807	N	Y (0.863)
ET52B_008147	0.999547	CS pos: 20-21. Pr: 0.9596	N	Y (0.591)
ET52B_008194	0.999752	CS pos: 20-21. Pr: 0.9724	N	Y (0.559)
ET52B_008206	0.999667	CS pos: 17-18. Pr: 0.9772	N	Y (0.962)
ET52B_008227	0.795286	CS pos: 25-26. Pr: 0.4545	Y (0.665)	N
ET52B_008240	0.942253	CS pos: 23-24. Pr: 0.7342	N	Y (0.515)
ET52B_008277	0.999792	CS pos: 20-21. Pr: 0.7747	N	Y (0.866)
ET52B_008287	0.999792	CS pos: 21-22. Pr: 0.9553	Y (0.62)	N
ET52B_008331	0.999747	CS pos: 20-21. Pr: 0.9797	Y (0.718)	Y (0.527)
ET52B_008334	0.999723	CS pos: 21-22. Pr: 0.9778	N	Y (0.672)
ET52B_008335	0.999409	CS pos: 16-17. Pr: 0.9246	N	Y (0.539)
ET52B_008348	0.999616	CS pos: 23-24. Pr: 0.6550	N	Y (0.639)
ET52B_008361	0.999522	CS pos: 24-25. Pr: 0.9780	N	Y (0.538)
ET52B_008376	0.999725	CS pos: 21-22. Pr: 0.9520	Y (0.965)	N
ET52B_008438	0.892056	CS pos: 47-48. Pr: 0.4837	N	Y (0.882)
ET52B_008519	0.999576	CS pos: 28-29. Pr: 0.9258	N	Y (0.89)
ET52B_008579	0.99969	CS pos: 20-21. Pr: 0.9462	N	Y (0.633)
ET52B_008586	0.999585	CS pos: 24-25. Pr: 0.6760	N	Y (0.692)
ET52B_008621	0.999412	CS pos: 23-24. Pr: 0.6359	Y (0.791)	N
ET52B_008685	0.999733	CS pos: 19-20. Pr: 0.9756	N	Y (0.653)
ET52B_008687	0.702218	CS pos: 18-19. Pr: 0.5549	N	Y (0.505)
ET52B_008692	0.999143	CS pos: 25-26. Pr: 0.9504	N	Y (0.623)
ET52B_008722	0.999711	CS pos: 24-25. Pr: 0.6661	Y (0.753)	N
ET52B_008807	0.99972	CS pos: 23-24. Pr: 0.5003	Y (0.753)	N
ET52B_008819	0.999718	CS pos: 22-23. Pr: 0.9737	N	Y (0.604)
ET52B_008898	0.999697	CS pos: 24-25. Pr: 0.9158	N	Y (0.684)
ET52B_008899	0.998105	CS pos: 19-20. Pr: 0.9082	N	Y (0.935)
ET52B_008929	0.999611	CS pos: 24-25. Pr: 0.9368	N	Y (0.74)
ET52B_008991	0.999672	CS pos: 32-33. Pr: 0.4296	N	Y (0.815)
ET52B_008999	0.999601	CS pos: 17-18. Pr: 0.9791	N	Y (0.596)
ET52B_009001	0.999695	CS pos: 17-18. Pr: 0.9739	N	Y (0.542)
ET52B_009020	0.538489	CS pos: 19-20. Pr: 0.3862	N	Y (0.604)
ET52B_009031	0.809094	CS pos: 31-32. Pr: 0.7713	Y (0.502)	N
ET52B_009064	0.999728	CS pos: 18-19. Pr: 0.9778	N	Y (0.866)
ET52B_009069	0.99978	CS pos: 19-20. Pr: 0.9795	N	Y (0.608)
ET52B_009075	0.999689	CS pos: 16-17. Pr: 0.9769	N	Y (0.931)
ET52B_009117	0.999676	CS pos: 19-20. Pr: 0.9772	Y (0.505)	Y (0.814)
ET52B_009139	0.909741	CS pos: 16-17. Pr: 0.8666	N	Y (0.586)
ET52B_009145	0.999713	CS pos: 21-22. Pr: 0.9918	N	Y (0.658)
ET52B_009258	0.878461	CS pos: 16-17. Pr: 0.5766	Y (0.55)	N
ET52B_009263	0.999804	CS pos: 18-19. Pr: 0.9669	N	Y (0.885)
ET52B_009268	0.999671	CS pos: 20-21. Pr: 0.9724	Y (0.634)	N
ET52B_009539	0.99965	CS pos: 17-18. Pr: 0.9109	Y (0.804)	N
ET52B_009546	0.999646	CS pos: 17-18. Pr: 0.9773	N	Y (0.573)
ET52B_009570	0.999624	CS pos: 17-18. Pr: 0.9576	N	Y (0.808)
ET52B_009621	0.999779	CS pos: 19-20. Pr: 0.9788	N	Y (0.65)
ET52B_009715	0.999774	CS pos: 25-26. Pr: 0.9780	Y (0.889)	N
ET52B_009749	0.999802	CS pos: 20-21. Pr: 0.9725	Y (0.676)	N
ET52B_009793	0.99975	CS pos: 20-21. Pr: 0.9829	Y (0.871)	N
ET52B_009954	0.999513	CS pos: 19-20. Pr: 0.9695	Y (0.902)	N
ET52B_009955	0.999761	CS pos: 18-19. Pr: 0.9863	N	Y (0.529)
ET52B_010080	0.999765	CS pos: 20-21. Pr: 0.8774	N	Y (0.821)
ET52B_010127	0.999769	CS pos: 20-21. Pr: 0.9792	N	Y (0.88)
ET52B_010133	0.999765	CS pos: 28-29. Pr: 0.5953	N	Y (0.918)
ET52B_010191	0.895611	CS pos: 22-23. Pr: 0.6340	Y (0.535)	N
ET52B_010204	0.999677	CS pos: 28-29. Pr: 0.6936	N	Y (0.782)
ET52B_010207	0.861851	CS pos: 16-17. Pr: 0.6466	N	Y (0.52)
ET52B_010259	0.999653	CS pos: 20-21. Pr: 0.9800	Y (0.706)	N
ET52B_010265	0.999761	CS pos: 17-18. Pr: 0.9826	N	Y (0.892)
ET52B_010372	0.999546	CS pos: 18-19. Pr: 0.9522	N	Y (0.815)
ET52B_010374	0.999496	CS pos: 20-21. Pr: 0.9748	Y (0.596)	N
ET52B_010406	0.999742	CS pos: 21-22. Pr: 0.9599	N	Y (0.543)
ET52B_010413	0.999763	CS pos: 16-17. Pr: 0.9648	N	Y (0.811)
ET52B_010424	0.999726	CS pos: 20-21. Pr: 0.9805	N	Y (0.761)
ET52B_010425	0.999765	CS pos: 15-16. Pr: 0.9807	Y (0.735)	N
ET52B_010450	0.999639	CS pos: 19-20. Pr: 0.9613	Y (0.911)	Y (0.676)
ET52B_010520	0.999707	CS pos: 19-20. Pr: 0.9788	N	Y (0.655)
ET52B_010575	0.999692	CS pos: 31-32. Pr: 0.9778	N	Y (0.822)
ET52B_010579	0.999768	CS pos: 21-22. Pr: 0.9775	N	Y (0.889)
ET52B_010611	0.999735	CS pos: 17-18. Pr: 0.9783	N	Y (0.71)
ET52B_010793	0.873464	CS pos: 13-14. Pr: 0.7977	N	Y (0.569)
ET52B_010798	0.998168	CS pos: 26-27. Pr: 0.8759	N	Y (0.872)
ET52B_010864	0.999673	CS pos: 27-28. Pr: 0.8133	N	Y (0.593)
ET52B_010875	0.999527	CS pos: 28-29. Pr: 0.6411	N	Y (0.605)
ET52B_011002	0.999754	CS pos: 20-21. Pr: 0.9792	Y (0.824)	N
ET52B_011020	0.999741	CS pos: 18-19. Pr: 0.9858	N	Y (0.529)
ET52B_011028	0.999784	CS pos: 20-21. Pr: 0.9751	Y (0.743)	Y (0.962)
ET52B_011047	0.999366	CS pos: 23-24. Pr: 0.9663	Y (0.835)	N
ET52B_011056	0.999753	CS pos: 21-22. Pr: 0.9789	N	Y (0.551)
ET52B_011106	0.999726	CS pos: 17-18. Pr: 0.9783	Y (0.537)	Y (0.713)
ET52B_011110	0.99975	CS pos: 24-25. Pr: 0.9752	N	Y (0.516)
ET52B_011120	0.508492	CS pos: 25-26. Pr: 0.2746	Y (0.896)	N
ET52B_011196	0.999655	CS pos: 21-22. Pr: 0.6566	N	Y (0.606)
ET52B_011214	0.511059	CS pos: 25-26. Pr: 0.4407	Y (0.864)	N
ET52B_011219	0.99969	CS pos: 23-24. Pr: 0.7700	Y (0.906)	Y (0.506)
ET52B_011220	0.999712	CS pos: 23-24. Pr: 0.9381	Y (0.556)	N
ET52B_011229	0.999724	CS pos: 22-23. Pr: 0.9588	N	Y (0.693)
ET52B_011318	0.999186	CS pos: 25-26. Pr: 0.9627	Y (0.51)	N
ET52B_011335	0.999446	CS pos: 18-19. Pr: 0.9704	N	Y (0.559)
ET52B_011339	0.999727	CS pos: 17-18. Pr: 0.9784	N	Y (0.84)
ET52B_011389	0.999729	CS pos: 20-21. Pr: 0.9800	N	Y (0.566)
ET52B_011390	0.996552	CS pos: 19-20. Pr: 0.8657	N	Y (0.573)
ET52B_011400	0.999662	CS pos: 19-20. Pr: 0.9669	N	Y (0.819)
ET52B_011422	0.535082	CS pos: 29-30. Pr: 0.4768	Y (0.948)	N
ET52B_011451	0.999752	CS pos: 17-18. Pr: 0.9824	Y (0.949)	Y (0.706)
ET52B_011522	0.999778	CS pos: 21-22. Pr: 0.9781	N	Y (0.8)
ET52B_011599	0.999713	CS pos: 25-26. Pr: 0.6886	N	Y (0.641)
ET52B_011692	0.999702	CS pos: 16-17. Pr: 0.9805	Y (0.661)	Y (0.863)
ET52B_011763	0.999458	CS pos: 17-18. Pr: 0.9711	Y (0.856)	N
ET52B_011774	0.999738	CS pos: 22-23. Pr: 0.9811	Y (0.836)	Y (0.683)
ET52B_011863	0.513884	CS pos: 23-24. Pr: 0.2820	Y (0.805)	N
ET52B_011967	0.999735	CS pos: 18-19. Pr: 0.9799	N	Y (0.848)
ET52B_011976	0.989409	CS pos: 34-35. Pr: 0.9098	N	Y (0.615)
Et15St008_000033	0.999734	CS pos: 19-20. Pr: 0.9735	N	Y (0.756)
Et15St008_000077	0.999547	CS pos: 20-21. Pr: 0.9596	N	Y (0.591)
Et15St008_000120	0.999752	CS pos: 20-21. Pr: 0.9724	N	Y (0.559)
Et15St008_000131	0.999667	CS pos: 17-18. Pr: 0.9772	N	Y (0.962)
Et15St008_000152	0.795286	CS pos: 25-26. Pr: 0.4545	Y (0.665)	N
Et15St008_000200	0.999792	CS pos: 20-21. Pr: 0.7747	N	Y (0.866)
Et15St008_000210	0.999792	CS pos: 21-22. Pr: 0.9553	Y (0.62)	N
Et15St008_000253	0.999747	CS pos: 20-21. Pr: 0.9797	Y (0.718)	Y (0.527)
Et15St008_000256	0.999723	CS pos: 21-22. Pr: 0.9778	N	Y (0.672)
Et15St008_000257	0.999409	CS pos: 16-17. Pr: 0.9246	N	Y (0.539)
Et15St008_000270	0.999616	CS pos: 23-24. Pr: 0.6550	N	Y (0.639)
Et15St008_000283	0.999522	CS pos: 24-25. Pr: 0.9780	N	Y (0.51)
Et15St008_000298	0.999725	CS pos: 21-22. Pr: 0.9520	Y (0.74)	N
Et15St008_000361	0.892056	CS pos: 47-48. Pr: 0.4837	N	Y (0.882)
Et15St008_000445	0.999576	CS pos: 28-29. Pr: 0.9258	N	Y (0.89)
Et15St008_000505	0.99969	CS pos: 20-21. Pr: 0.9462	N	Y (0.633)
Et15St008_000511	0.999585	CS pos: 24-25. Pr: 0.6760	N	Y (0.692)
Et15St008_000545	0.999412	CS pos: 23-24. Pr: 0.6359	Y (0.791)	N
Et15St008_000551	0.999695	CS pos: 18-19. Pr: 0.9744	N	Y (0.777)
Et15St008_000607	0.999733	CS pos: 19-20. Pr: 0.9756	N	Y (0.653)
Et15St008_000609	0.702218	CS pos: 18-19. Pr: 0.5549	N	Y (0.505)
Et15St008_000614	0.999143	CS pos: 25-26. Pr: 0.9504	N	Y (0.623)
Et15St008_000643	0.999711	CS pos: 24-25. Pr: 0.6661	Y (0.753)	N
Et15St008_000722	0.99972	CS pos: 23-24. Pr: 0.5003	Y (0.753)	N
Et15St008_000732	0.999718	CS pos: 22-23. Pr: 0.9737	N	Y (0.604)
Et15St008_000811	0.999697	CS pos: 24-25. Pr: 0.9158	N	Y (0.684)
Et15St008_000812	0.998105	CS pos: 19-20. Pr: 0.9082	N	Y (0.935)
Et15St008_000839	0.999611	CS pos: 24-25. Pr: 0.9368	N	Y (0.74)
Et15St008_000902	0.999672	CS pos: 32-33. Pr: 0.4296	N	Y (0.815)
Et15St008_000910	0.999601	CS pos: 17-18. Pr: 0.9791	N	Y (0.596)
Et15St008_000913	0.999695	CS pos: 17-18. Pr: 0.9739	N	Y (0.572)
Et15St008_000933	0.538489	CS pos: 19-20. Pr: 0.3862	N	Y (0.604)
Et15St008_000944	0.809094	CS pos: 31-32. Pr: 0.7713	Y (0.502)	N
Et15St008_000978	0.999728	CS pos: 18-19. Pr: 0.9778	N	Y (0.866)
Et15St008_000983	0.99978	CS pos: 19-20. Pr: 0.9795	N	Y (0.608)
Et15St008_001027	0.999738	CS pos: 22-23. Pr: 0.9811	N	Y (0.773)
Et15St008_001036	0.999458	CS pos: 17-18. Pr: 0.9711	Y (0.84)	N
Et15St008_001105	0.999702	CS pos: 16-17. Pr: 0.9805	Y (0.661)	Y (0.863)
Et15St008_001166	0.999762	CS pos: 19-20. Pr: 0.9749	N	Y (0.837)
Et15St008_001167	0.941477	CS pos: 52-53. Pr: 0.6376	N	Y (0.705)
Et15St008_001168	0.999696	CS pos: 21-22. Pr: 0.9779	N	Y (0.557)
Et15St008_001202	0.999727	CS pos: 15-16. Pr: 0.9597	Y (0.755)	N
Et15St008_001205	0.99961	CS pos: 18-19. Pr: 0.9819	Y (0.607)	N
Et15St008_001206	0.999512	CS pos: 17-18. Pr: 0.9780	N	Y (0.79)
Et15St008_001227	0.999387	CS pos: 18-19. Pr: 0.9781	Y (0.735)	N
Et15St008_001257	0.999802	CS pos: 17-18. Pr: 0.9814	N	Y (0.505)
Et15St008_001261	0.999729	CS pos: 17-18. Pr: 0.9746	N	Y (0.6)
Et15St008_001262	0.999608	CS pos: 17-18. Pr: 0.9638	Y (0.666)	Y (0.935)
Et15St008_001346	0.999658	CS pos: 14-15. Pr: 0.9587	N	Y (0.513)
Et15St008_001347	0.999689	CS pos: 16-17. Pr: 0.9769	N	Y (0.931)
Et15St008_001408	0.909741	CS pos: 16-17. Pr: 0.8666	N	Y (0.586)
Et15St008_001414	0.999713	CS pos: 21-22. Pr: 0.9918	N	Y (0.658)
Et15St008_001529	0.878461	CS pos: 16-17. Pr: 0.5766	Y (0.55)	N
Et15St008_001534	0.999804	CS pos: 18-19. Pr: 0.9669	N	Y (0.885)
Et15St008_001800	0.999721	CS pos: 19-20. Pr: 0.9750	N	Y (0.881)
Et15St008_001855	0.99977	CS pos: 16-17. Pr: 0.9810	N	Y (0.645)
Et15St008_001900	0.943703	CS pos: 35-36. Pr: 0.8819	Y (0.512)	Y (0.884)
Et15St008_002022	0.999705	CS pos: 20-21. Pr: 0.9844	N	Y (0.749)
Et15St008_002057	0.999685	CS pos: 20-21. Pr: 0.9777	Y (0.595)	N
Et15St008_002131	0.701815	CS pos: 18-19. Pr: 0.6330	Y (0.72)	N
Et15St008_002138	0.999764	CS pos: 22-23. Pr: 0.9679	N	Y (0.736)
Et15St008_002188	0.99954	CS pos: 19-20. Pr: 0.7537	Y (0.806)	N
Et15St008_002343	0.99975	CS pos: 19-20. Pr: 0.9679	Y (0.53)	N
Et15St008_002362	0.999542	CS pos: 19-20. Pr: 0.9804	Y (0.658)	Y (0.576)
Et15St008_002377	0.99981	CS pos: 19-20. Pr: 0.9746	N	Y (0.96)
Et15St008_002400	0.897929	CS pos: 31-32. Pr: 0.7801	Y (0.656)	N
Et15St008_002444	0.99977	CS pos: 21-22. Pr: 0.9646	Y (0.647)	Y (0.795)
Et15St008_002445	0.999696	CS pos: 20-21. Pr: 0.9747	N	Y (0.597)
Et15St008_002457	0.999661	CS pos: 18-19. Pr: 0.9779	Y (0.684)	N
Et15St008_002475	0.999745	CS pos: 22-23. Pr: 0.6969	N	Y (0.893)
Et15St008_002527	0.777032	CS pos: 22-23. Pr: 0.5950	Y (0.56)	N
Et15St008_002547	0.99972	CS pos: 19-20. Pr: 0.9658	Y (0.786)	Y (0.515)
Et15St008_002635	0.999779	CS pos: 19-20. Pr: 0.9601	Y (0.539)	N
Et15St008_002664	0.99969	CS pos: 21-22. Pr: 0.4946	Y (0.894)	N
Et15St008_002681	0.999641	CS pos: 24-25. Pr: 0.9677	N	Y (0.545)
Et15St008_002719	0.999296	CS pos: 20-21. Pr: 0.8811	N	Y (0.616)
Et15St008_002744	0.999308	CS pos: 17-18. Pr: 0.9749	N	Y (0.527)
Et15St008_002748	0.999686	CS pos: 20-21. Pr: 0.9381	N	Y (0.647)
Et15St008_002865	0.999765	CS pos: 19-20. Pr: 0.9782	N	Y (0.689)
Et15St008_002875	0.999677	CS pos: 25-26. Pr: 0.9654	N	Y (0.55)
Et15St008_002882	0.999711	CS pos: 16-17. Pr: 0.9799	N	Y (0.563)
Et15St008_002941	0.999675	CS pos: 18-19. Pr: 0.9341	N	Y (0.783)
Et15St008_003003	0.99973	CS pos: 23-24. Pr: 0.9093	N	Y (0.551)
Et15St008_003058	0.999681	CS pos: 20-21. Pr: 0.9734	Y (0.672)	N
Et15St008_003095	0.999691	CS pos: 17-18. Pr: 0.9809	N	Y (0.904)
Et15St008_003108	0.999694	CS pos: 16-17. Pr: 0.9578	N	Y (0.533)
Et15St008_003132	0.999654	CS pos: 17-18. Pr: 0.9376	N	Y (0.748)
Et15St008_003187	0.99966	CS pos: 21-22. Pr: 0.9795	Y (0.656)	N
Et15St008_003266	0.999763	CS pos: 15-16. Pr: 0.9309	N	Y (0.508)
Et15St008_003279	0.999703	CS pos: 25-26. Pr: 0.9417	N	Y (0.886)
Et15St008_003291	0.996008	CS pos: 19-20. Pr: 0.8886	N	Y (0.634)
Et15St008_003368	0.99912	CS pos: 11-12. Pr: 0.9685	N	Y (0.819)
Et15St008_003402	0.999731	CS pos: 25-26. Pr: 0.9562	N	Y (0.531)
Et15St008_003521	0.999684	CS pos: 19-20. Pr: 0.7717	N	Y (0.547)
Et15St008_003534	0.953247	CS pos: 23-24. Pr: 0.6752	N	Y (0.668)
Et15St008_003589	0.997009	CS pos: 17-18. Pr: 0.9144	N	Y (0.688)
Et15St008_003650	0.999661	CS pos: 16-17. Pr: 0.9635	Y (0.665)	N
Et15St008_003778	0.999766	CS pos: 19-20. Pr: 0.9805	N	Y (0.552)
Et15St008_003867	0.999664	CS pos: 27-28. Pr: 0.9567	N	Y (0.712)
Et15St008_003869	0.968385	CS pos: 18-19. Pr: 0.9374	N	Y (0.518)
Et15St008_003894	0.999703	CS pos: 19-20. Pr: 0.9521	N	Y (0.8)
Et15St008_003905	0.999717	CS pos: 20-21. Pr: 0.9831	N	Y (0.512)
Et15St008_004017	0.999709	CS pos: 19-20. Pr: 0.9313	N	Y (0.716)
Et15St008_004021	0.999734	CS pos: 28-29. Pr: 0.5089	N	Y (0.883)
Et15St008_004065	0.999735	CS pos: 19-20. Pr: 0.9790	Y (0.673)	Y (0.947)
Et15St008_004089	0.999612	CS pos: 18-19. Pr: 0.9693	N	Y (0.663)
Et15St008_004126	0.999754	CS pos: 20-21. Pr: 0.9827	N	Y (0.807)
Et15St008_004128	0.999737	CS pos: 23-24. Pr: 0.9571	N	Y (0.839)
Et15St008_004148	0.999702	CS pos: 20-21. Pr: 0.9699	N	Y (0.547)
Et15St008_004149	0.999711	CS pos: 26-27. Pr: 0.9732	Y (0.735)	N
Et15St008_004268	0.99974	CS pos: 15-16. Pr: 0.9801	Y (0.602)	N
Et15St008_004269	0.999704	CS pos: 17-18. Pr: 0.9808	N	Y (0.819)
Et15St008_004280	0.99957	CS pos: 20-21. Pr: 0.9757	N	Y (0.848)
Et15St008_004404	0.999648	CS pos: 20-21. Pr: 0.9722	N	Y (0.949)
Et15St008_004405	0.999651	CS pos: 28-29. Pr: 0.7658	N	Y (0.974)
Et15St008_004473	0.999618	CS pos: 19-20. Pr: 0.9834	Y (0.521)	Y (0.868)
Et15St008_004476	0.999324	CS pos: 19-20. Pr: 0.9535	Y (0.647)	N
Et15St008_004503	0.999264	CS pos: 20-21. Pr: 0.9564	Y (0.614)	N
Et15St008_004613	0.999811	CS pos: 19-20. Pr: 0.9766	N	Y (0.543)
Et15St008_004718	0.974695	CS pos: 19-20. Pr: 0.5822	N	Y (0.616)
Et15St008_004720	0.999736	CS pos: 18-19. Pr: 0.9879	Y (0.638)	Y (0.861)
Et15St008_004722	0.999784	CS pos: 24-25. Pr: 0.9537	N	Y (0.785)
Et15St008_004864	0.999759	CS pos: 20-21. Pr: 0.9750	N	Y (0.785)
Et15St008_004874	0.99935	CS pos: 16-17. Pr: 0.9030	N	Y (0.755)
Et15St008_004886	0.999715	CS pos: 17-18. Pr: 0.9809	N	Y (0.578)
Et15St008_004919	0.999706	CS pos: 21-22. Pr: 0.6280	N	Y (0.5)
Et15St008_004948	0.999727	CS pos: 19-20. Pr: 0.9795	Y (0.582)	N
Et15St008_004956	0.999678	CS pos: 21-22. Pr: 0.7383	N	Y (0.879)
Et15St008_004957	0.999763	CS pos: 21-22. Pr: 0.9418	N	Y (0.576)
Et15St008_005014	0.99934	CS pos: 23-24. Pr: 0.9742	N	Y (0.75)
Et15St008_005051	0.999718	CS pos: 21-22. Pr: 0.8639	Y (0.705)	Y (0.68)
Et15St008_005056	0.999622	CS pos: 19-20. Pr: 0.9759	Y (0.735)	Y (0.632)
Et15St008_005083	0.999692	CS pos: 20-21. Pr: 0.9850	N	Y (0.591)
Et15St008_005155	0.999761	CS pos: 18-19. Pr: 0.9863	N	Y (0.529)
Et15St008_005222	0.999569	CS pos: 21-22. Pr: 0.4874	Y (0.571)	Y (0.54)
Et15St008_005259	0.622141	CS pos: 21-22. Pr: 0.3783	Y (0.615)	N
Et15St008_005266	0.999781	CS pos: 21-22. Pr: 0.9585	N	Y (0.959)
Et15St008_005308	0.99975	CS pos: 20-21. Pr: 0.9829	Y (0.871)	N
Et15St008_005351	0.999802	CS pos: 20-21. Pr: 0.9725	Y (0.676)	N
Et15St008_005385	0.999776	CS pos: 19-20. Pr: 0.9795	N	Y (0.706)
Et15St008_005387	0.999774	CS pos: 25-26. Pr: 0.9780	Y (0.889)	N
Et15St008_005481	0.999779	CS pos: 19-20. Pr: 0.9788	N	Y (0.65)
Et15St008_005531	0.999624	CS pos: 17-18. Pr: 0.9576	N	Y (0.808)
Et15St008_005554	0.99965	CS pos: 17-18. Pr: 0.9109	Y (0.804)	N
Et15St008_005577	0.998703	CS pos: 18-19. Pr: 0.7928	N	Y (0.67)
Et15St008_005578	0.99967	CS pos: 14-15. Pr: 0.9609	N	Y (0.536)
Et15St008_005582	0.999638	CS pos: 17-18. Pr: 0.9713	Y (0.549)	Y (0.575)
Et15St008_005583	0.999632	CS pos: 22-23. Pr: 0.5201	N	Y (0.851)
Et15St008_005627	0.999491	CS pos: 18-19. Pr: 0.9653	N	Y (0.888)
Et15St008_005752	0.99974	CS pos: 18-19. Pr: 0.9935	Y (0.523)	Y (0.933)
Et15St008_005768	0.999595	CS pos: 17-18. Pr: 0.9538	N	Y (0.686)
Et15St008_005962	0.999753	CS pos: 19-20. Pr: 0.9794	N	Y (0.907)
Et15St008_005997	0.999704	CS pos: 19-20. Pr: 0.9793	N	Y (0.92)
Et15St008_006072	0.999727	CS pos: 18-19. Pr: 0.9786	N	Y (0.609)
Et15St008_006133	0.999505	CS pos: 17-18. Pr: 0.9716	N	Y (0.697)
Et15St008_006140	0.999623	CS pos: 20-21. Pr: 0.8901	Y (0.897)	N
Et15St008_006165	0.513884	CS pos: 23-24. Pr: 0.2820	Y (0.805)	N
Et15St008_006204	0.997943	CS pos: 21-22. Pr: 0.7266	N	Y (0.85)
Et15St008_006206	0.999754	CS pos: 20-21. Pr: 0.9782	Y (0.623)	N
Et15St008_006210	0.887746	CS pos: 18-19. Pr: 0.8363	N	Y (0.774)
Et15St008_006215	0.979927	CS pos: 17-18. Pr: 0.9142	Y (0.721)	N
Et15St008_006221	0.999631	CS pos: 26-27. Pr: 0.8453	N	Y (0.752)
Et15St008_006228	0.999729	CS pos: 19-20. Pr: 0.9324	N	Y (0.906)
Et15St008_006252	0.999655	CS pos: 24-25. Pr: 0.9239	N	Y (0.855)
Et15St008_006258	0.999753	CS pos: 22-23. Pr: 0.9467	Y (0.753)	Y (0.865)
Et15St008_006291	0.751541	CS pos: 20-21. Pr: 0.6275	N	Y (0.542)
Et15St008_006349	0.999503	CS pos: 29-30. Pr: 0.8152	Y (0.614)	N
Et15St008_006357	0.999486	CS pos: 19-20. Pr: 0.9792	N	Y (0.67)
Et15St008_006387	0.999658	CS pos: 20-21. Pr: 0.9807	N	Y (0.635)
Et15St008_006392	0.999722	CS pos: 25-26. Pr: 0.8517	N	Y (0.576)
Et15St008_006394	0.999698	CS pos: 18-19. Pr: 0.8164	N	Y (0.51)
Et15St008_006415	0.999785	CS pos: 17-18. Pr: 0.9834	N	Y (0.886)
Et15St008_006418	0.999702	CS pos: 27-28. Pr: 0.8782	N	Y (0.546)
Et15St008_006445	0.747462	CS pos: 16-17. Pr: 0.3868	N	Y (0.896)
Et15St008_006450	0.999677	CS pos: 25-26. Pr: 0.7591	N	Y (0.614)
Et15St008_006452	0.999701	CS pos: 18-19. Pr: 0.9805	N	Y (0.616)
Et15St008_006466	0.999751	CS pos: 28-29. Pr: 0.5215	N	Y (0.604)
Et15St008_006505	0.999782	CS pos: 18-19. Pr: 0.9800	Y (0.781)	N
Et15St008_006509	0.999737	CS pos: 17-18. Pr: 0.9841	N	Y (0.592)
Et15St008_006516	0.999719	CS pos: 22-23. Pr: 0.9815	N	Y (0.552)
Et15St008_006554	0.999738	CS pos: 22-23. Pr: 0.9108	Y (0.513)	N
Et15St008_006568	0.999716	CS pos: 20-21. Pr: 0.9783	Y (0.665)	N
Et15St008_006582	0.999579	CS pos: 20-21. Pr: 0.9661	N	Y (0.598)
Et15St008_006598	0.999663	CS pos: 18-19. Pr: 0.9500	N	Y (0.663)
Et15St008_006675	0.999778	CS pos: 19-20. Pr: 0.9813	N	Y (0.554)
Et15St008_006676	0.999676	CS pos: 27-28. Pr: 0.8884	N	Y (0.783)
Et15St008_006774	0.999735	CS pos: 20-21. Pr: 0.9423	Y (0.592)	Y (0.974)
Et15St008_006828	0.999699	CS pos: 18-19. Pr: 0.9846	N	Y (0.658)
Et15St008_006836	0.999683	CS pos: 20-21. Pr: 0.9752	N	Y (0.685)
Et15St008_006898	0.999722	CS pos: 17-18. Pr: 0.9781	N	Y (0.613)
Et15St008_006910	0.999764	CS pos: 19-20. Pr: 0.9782	Y (0.549)	Y (0.781)
Et15St008_006924	0.998827	CS pos: 26-27. Pr: 0.3077	Y (0.728)	N
Et15St008_006935	0.999652	CS pos: 23-24. Pr: 0.8770	Y (0.61)	N
Et15St008_006943	0.999721	CS pos: 19-20. Pr: 0.9680	Y (0.796)	Y (0.539)
Et15St008_006965	0.999712	CS pos: 18-19. Pr: 0.9726	Y (0.6)	N
Et15St008_006971	0.999697	CS pos: 20-21. Pr: 0.9738	Y (0.704)	N
Et15St008_007046	0.999656	CS pos: 22-23. Pr: 0.9764	N	Y (0.563)
Et15St008_007055	0.999693	CS pos: 25-26. Pr: 0.4163	N	Y (0.854)
Et15St008_007108	0.607763	CS pos: 17-18. Pr: 0.7724	N	Y (0.54)
Et15St008_007134	0.999682	CS pos: 20-21. Pr: 0.9625	N	Y (0.753)
Et15St008_007136	0.999753	CS pos: 24-25. Pr: 0.6358	Y (0.686)	Y (0.522)
Et15St008_007176	0.999504	CS pos: 20-21. Pr: 0.9686	Y (0.508)	N
Et15St008_007297	0.999792	CS pos: 17-18. Pr: 0.9815	Y (0.801)	Y (0.895)
Et15St008_007298	0.999684	CS pos: 23-24. Pr: 0.8135	N	Y (0.752)
Et15St008_007324	0.999749	CS pos: 22-23. Pr: 0.8308	N	Y (0.88)
Et15St008_007365	0.999615	CS pos: 26-27. Pr: 0.7034	N	Y (0.685)
Et15St008_007376	0.999723	CS pos: 28-29. Pr: 0.6429	N	Y (0.788)
Et15St008_007398	0.999633	CS pos: 18-19. Pr: 0.8756	N	Y (0.675)
Et15St008_007420	0.999709	CS pos: 19-20. Pr: 0.9332	N	Y (0.689)
Et15St008_007449	0.999621	CS pos: 22-23. Pr: 0.9697	N	Y (0.821)
Et15St008_007474	0.999752	CS pos: 18-19. Pr: 0.9787	N	Y (0.803)
Et15St008_007501	0.999635	CS pos: 20-21. Pr: 0.8771	Y (0.649)	N
Et15St008_007508	0.999693	CS pos: 16-17. Pr: 0.9611	Y (0.788)	N
Et15St008_007510	0.999726	CS pos: 19-20. Pr: 0.7814	N	Y (0.624)
Et15St008_007534	0.999636	CS pos: 22-23. Pr: 0.9467	Y (0.527)	N
Et15St008_007559	0.999451	CS pos: 16-17. Pr: 0.9726	N	Y (0.592)
Et15St008_007569	0.999666	CS pos: 18-19. Pr: 0.9782	N	Y (0.533)
Et15St008_007667	0.999654	CS pos: 25-26. Pr: 0.9815	N	Y (0.634)
Et15St008_007702	0.999459	CS pos: 21-22. Pr: 0.9790	Y (0.695)	N
Et15St008_007710	0.999423	CS pos: 21-22. Pr: 0.9623	N	Y (0.688)
Et15St008_007754	0.998757	CS pos: 18-19. Pr: 0.8726	Y (0.779)	N
Et15St008_007785	0.999713	CS pos: 25-26. Pr: 0.6886	N	Y (0.641)
Et15St008_007861	0.999778	CS pos: 21-22. Pr: 0.9781	N	Y (0.8)
Et15St008_007932	0.999752	CS pos: 17-18. Pr: 0.9824	Y (0.949)	Y (0.706)
Et15St008_007959	0.535082	CS pos: 29-30. Pr: 0.4768	Y (0.948)	N
Et15St008_007981	0.999451	CS pos: 17-18. Pr: 0.9659	N	Y (0.659)
Et15St008_007982	0.999662	CS pos: 19-20. Pr: 0.9669	N	Y (0.819)
Et15St008_007993	0.996552	CS pos: 19-20. Pr: 0.8657	N	Y (0.573)
Et15St008_007994	0.999729	CS pos: 20-21. Pr: 0.9800	N	Y (0.566)
Et15St008_008043	0.999727	CS pos: 17-18. Pr: 0.9784	N	Y (0.84)
Et15St008_008047	0.999446	CS pos: 18-19. Pr: 0.9704	N	Y (0.559)
Et15St008_008064	0.999186	CS pos: 25-26. Pr: 0.9627	Y (0.51)	N
Et15St008_008151	0.999724	CS pos: 22-23. Pr: 0.9588	N	Y (0.693)
Et15St008_008160	0.999712	CS pos: 23-24. Pr: 0.9381	Y (0.556)	N
Et15St008_008161	0.99969	CS pos: 23-24. Pr: 0.7700	Y (0.906)	Y (0.506)
Et15St008_008165	0.511059	CS pos: 25-26. Pr: 0.4407	Y (0.864)	N
Et15St008_008182	0.999655	CS pos: 21-22. Pr: 0.6566	N	Y (0.606)
Et15St008_008257	0.508492	CS pos: 25-26. Pr: 0.2746	Y (0.896)	N
Et15St008_008267	0.99975	CS pos: 24-25. Pr: 0.9752	N	Y (0.516)
Et15St008_008270	0.999726	CS pos: 17-18. Pr: 0.9783	Y (0.537)	Y (0.713)
Et15St008_008320	0.999753	CS pos: 21-22. Pr: 0.9789	N	Y (0.551)
Et15St008_008347	0.849866	CS pos: 20-21. Pr: 0.8328	N	Y (0.82)
Et15St008_008434	0.999774	CS pos: 22-23. Pr: 0.4562	N	Y (0.831)
Et15St008_008462	0.99965	CS pos: 21-22. Pr: 0.9780	N	Y (0.901)
Et15St008_008613	0.999553	CS pos: 23-24. Pr: 0.9039	Y (0.577)	Y (0.522)
Et15St008_008643	0.999608	CS pos: 18-19. Pr: 0.9707	N	Y (0.522)
Et15St008_008650	0.68205	CS pos: 23-24. Pr: 0.5141	Y (0.618)	N
Et15St008_008730	0.999713	CS pos: 19-20. Pr: 0.9779	N	Y (0.519)
Et15St008_008771	0.999708	CS pos: 16-17. Pr: 0.8993	Y (0.552)	Y (0.741)
Et15St008_008901	0.610933	CS pos: 19-20. Pr: 0.5544	Y (0.51)	N
Et15St008_008948	0.999623	CS pos: 19-20. Pr: 0.9647	N	Y (0.666)
Et15St008_009031	0.99972	CS pos: 23-24. Pr: 0.9800	Y (0.541)	Y (0.559)
Et15St008_009124	0.998637	CS pos: 25-26. Pr: 0.9671	Y (0.557)	N
Et15St008_009159	0.9996	CS pos: 21-22. Pr: 0.8270	N	Y (0.729)
Et15St008_009285	0.999704	CS pos: 22-23. Pr: 0.9773	Y (0.646)	N
Et15St008_009384	0.999766	CS pos: 29-30. Pr: 0.8705	N	Y (0.834)
Et15St008_009468	0.999761	CS pos: 17-18. Pr: 0.9826	N	Y (0.892)
Et15St008_009474	0.999653	CS pos: 20-21. Pr: 0.9800	Y (0.706)	N
Et15St008_009525	0.861851	CS pos: 16-17. Pr: 0.6466	N	Y (0.52)
Et15St008_009528	0.999677	CS pos: 28-29. Pr: 0.6936	N	Y (0.782)
Et15St008_009541	0.895611	CS pos: 22-23. Pr: 0.6340	Y (0.535)	N
Et15St008_009599	0.999765	CS pos: 28-29. Pr: 0.5953	N	Y (0.918)
Et15St008_009605	0.999769	CS pos: 20-21. Pr: 0.9792	N	Y (0.88)
Et15St008_009652	0.999765	CS pos: 20-21. Pr: 0.8774	N	Y (0.821)
Et15St008_009759	0.999546	CS pos: 18-19. Pr: 0.9522	N	Y (0.815)
Et15St008_009761	0.999496	CS pos: 20-21. Pr: 0.9748	Y (0.596)	N
Et15St008_009792	0.999742	CS pos: 21-22. Pr: 0.9599	N	Y (0.543)
Et15St008_009799	0.999763	CS pos: 16-17. Pr: 0.9648	N	Y (0.811)
Et15St008_009809	0.999726	CS pos: 20-21. Pr: 0.9805	N	Y (0.761)
Et15St008_009810	0.999765	CS pos: 15-16. Pr: 0.9807	Y (0.735)	N
Et15St008_009835	0.999639	CS pos: 19-20. Pr: 0.9613	Y (0.911)	Y (0.676)
Et15St008_009905	0.999707	CS pos: 19-20. Pr: 0.9788	N	Y (0.655)
Et15St008_009957	0.999692	CS pos: 31-32. Pr: 0.9778	N	Y (0.822)
Et15St008_009961	0.999768	CS pos: 21-22. Pr: 0.9775	N	Y (0.889)
Et15St008_009993	0.999735	CS pos: 17-18. Pr: 0.9783	N	Y (0.71)
Et15St008_010173	0.873464	CS pos: 13-14. Pr: 0.7977	N	Y (0.569)
Et15St008_010178	0.998168	CS pos: 26-27. Pr: 0.8759	N	Y (0.872)
Et15St008_010241	0.999673	CS pos: 27-28. Pr: 0.8133	N	Y (0.593)
Et15St008_010253	0.999527	CS pos: 28-29. Pr: 0.6411	N	Y (0.605)
Et15St008_010378	0.999754	CS pos: 20-21. Pr: 0.9792	Y (0.824)	N
Et15St008_010397	0.999741	CS pos: 18-19. Pr: 0.9858	N	Y (0.529)
Et15St008_010417	0.999751	CS pos: 21-22. Pr: 0.7982	N	Y (0.824)
Et15St008_010499	0.999765	CS pos: 26-27. Pr: 0.9662	N	Y (0.526)
Et15St008_010511	0.522871	CS pos: 23-24. Pr: 0.2770	N	Y (0.568)
Et15St008_010527	0.999779	CS pos: 18-19. Pr: 0.9818	Y (0.596)	N
Et15St008_010575	0.999562	CS pos: 16-17. Pr: 0.9806	N	Y (0.547)
Et15St008_010636	0.999727	CS pos: 20-21. Pr: 0.9794	N	Y (0.664)
Et15St008_010643	0.999595	CS pos: 18-19. Pr: 0.9524	Y (0.822)	N
Et15St008_010654	0.999735	CS pos: 28-29. Pr: 0.8813	Y (0.522)	N
Et15St008_010685	0.926563	CS pos: 26-27. Pr: 0.3122	Y (0.795)	N
Et15St008_010698	0.999771	CS pos: 19-20. Pr: 0.9845	N	Y (0.924)
Et15St008_010718	0.999604	CS pos: 18-19. Pr: 0.9675	N	Y (0.808)
Et15St008_010727	0.999528	CS pos: 18-19. Pr: 0.9684	N	Y (0.625)
Et15St008_010758	0.999736	CS pos: 26-27. Pr: 0.9796	N	Y (0.693)
Et15St008_010759	0.99979	CS pos: 21-22. Pr: 0.9787	N	Y (0.798)
Et15St008_010773	0.999714	CS pos: 19-20. Pr: 0.9640	N	Y (0.522)
Et15St008_010864	0.99977	CS pos: 24-25. Pr: 0.9588	N	Y (0.601)
Et15St008_010865	0.999684	CS pos: 17-18. Pr: 0.9668	Y (0.671)	N
Et15St008_010874	0.999763	CS pos: 20-21. Pr: 0.9783	N	Y (0.561)
Et15St008_010878	0.999519	CS pos: 30-31. Pr: 0.9692	Y (0.521)	Y (0.74)
Et15St008_010905	0.999573	CS pos: 20-21. Pr: 0.8792	N	Y (0.712)
Et15St008_010974	0.999616	CS pos: 22-23. Pr: 0.7349	Y (0.643)	Y (0.817)
Et15St008_010980	0.999798	CS pos: 18-19. Pr: 0.9701	N	Y (0.875)
Et15St008_011024	0.998218	CS pos: 19-20. Pr: 0.7245	N	Y (0.578)
Et15St008_011079	0.999721	CS pos: 27-28. Pr: 0.8351	Y (0.573)	N
Et15St008_011121	0.999668	CS pos: 21-22. Pr: 0.7837	Y (0.755)	N
Et15St008_011198	0.999657	CS pos: 21-22. Pr: 0.9648	N	Y (0.517)
Et15St008_011200	0.999776	CS pos: 23-24. Pr: 0.5971	N	Y (0.791)
Et15St008_011234	0.99969	CS pos: 33-34. Pr: 0.3718	N	Y (0.933)
Et15St008_011250	0.999526	CS pos: 22-23. Pr: 0.9558	N	Y (0.784)
Et15St008_011279	0.999534	CS pos: 17-18. Pr: 0.9430	Y (0.698)	N
Et15St008_011281	0.99974	CS pos: 29-30. Pr: 0.8664	N	Y (0.629)
Et15St008_011379	0.999703	CS pos: 17-18. Pr: 0.9798	N	Y (0.749)
Et15St008_011400	0.999555	CS pos: 18-19. Pr: 0.8480	N	Y (0.603)
Et15St008_011447	0.999754	CS pos: 19-20. Pr: 0.7585	N	Y (0.774)
Et15St008_011764	0.999735	CS pos: 18-19. Pr: 0.9799	N	Y (0.848)
Et15St008_011775	0.989409	CS pos: 34-35. Pr: 0.9098	N	Y (0.615)

## Sheet: Supp Table C
Table C: Results from OrthoFinder. Syntelog groups that show he syntelog genes between the maize- and sorghum-specific strains
Syntelog Group	ET52B Transcript ID	15St008 Transcript ID
OG0000000	ET52B_000615-T1, ET52B_004239-T1, ET52B_005544-T1, ET52B_010348-T1, ET52B_010358-T1, ET52B_004944-T1, ET52B_006170-T1, ET52B_004237-T1, ET52B_011023-T1, ET52B_009506-T1, ET52B_002825-T1, ET52B_007254-T1, ET52B_010347-T1, ET52B_008038-T1, ET52B_002167-T1, ET52B_009507-T1, ET52B_004943-T1, ET52B_000616-T1, ET52B_011871-T1, ET52B_011884-T1, ET52B_011877-T1, ET52B_002168-T1, ET52B_002959-T1, ET52B_00…	Et15St008_011744-T1
OG0000001	ET52B_007946-T1	Et15St008_011680-T1
OG0000001	ET52B_002960-T1, ET52B_004683-T1, ET52B_010703-T1, ET52B_011624-T1, ET52B_000976-T1	Et15St008_011715-T1
OG0000001	ET52B_006020-T1, ET52B_006024-T1	Et15St008_011668-T1
OG0000001	ET52B_004940-T1, ET52B_005538-T1, ET52B_001025-T1, ET52B_001602-T1, ET52B_008865-T1, ET52B_002682-T1, ET52B_002681-T1, ET52B_002831-T1, ET52B_011573-T1, ET52B_004243-T1, ET52B_008803-T1	Et15St008_011636-T1
OG0000002	ET52B_012075-T1, ET52B_012066-T1, ET52B_012047-T1	Et15St008_011740-T1
OG0000002	ET52B_011935-T1, ET52B_012078-T1	Et15St008_011743-T1
OG0000002	ET52B_012006-T1	Et15St008_011722-T1
OG0000002	ET52B_011934-T1	Et15St008_011720-T1
OG0000002	ET52B_011943-T1	Et15St008_011780-T1, Et15St008_011806-T1
OG0000002	ET52B_011965-T1	Et15St008_011647-T1, Et15St008_011790-T1, Et15St008_011645-T1, Et15St008_011641-T1
OG0000002	ET52B_011927-T1, ET52B_012076-T1	Et15St008_011714-T1
OG0000004	ET52B_001659-T1	Et15St008_007253-T1
OG0000004	ET52B_000271-T1	Et15St008_010664-T1
OG0000004	ET52B_006696-T1	Et15St008_004611-T1
OG0000004	ET52B_002218-T1	Et15St008_001296-T1
OG0000004	ET52B_004248-T1	Et15St008_008718-T1
OG0000004	ET52B_003371-T1	Et15St008_003371-T1
OG0000004	ET52B_002159-T1	Et15St008_007744-T1
OG0000005	ET52B_003458-T1	Et15St008_003285-T1
OG0000005	ET52B_005687-T1	Et15St008_001917-T1
OG0000005	ET52B_001162-T1	Et15St008_006382-T1
OG0000005	ET52B_005474-T1	Et15St008_005637-T1
OG0000005	ET52B_003630-T1	Et15St008_003114-T1
OG0000005	ET52B_000812-T1	Et15St008_006727-T1
OG0000005	ET52B_009624-T1	Et15St008_005478-T1
OG0000006	ET52B_010464-T1	Et15St008_009848-T1
OG0000006	ET52B_009772-T1	Et15St008_005330-T1
OG0000006	ET52B_005205-T1	Et15St008_005903-T1
OG0000006	ET52B_010311-T1	Et15St008_009424-T1
OG0000006	ET52B_008262-T1	Et15St008_000185-T1
OG0000006	ET52B_009473-T1	Et15St008_001749-T1
OG0000007	ET52B_012032-T1	Et15St008_011651-T1, Et15St008_011648-T1, Et15St008_011642-T1
OG0000007	ET52B_011942-T1	Et15St008_011679-T1, Et15St008_011723-T1, Et15St008_011746-T1, Et15St008_011719-T1, Et15St008_011707-T1, Et15St008_011665-T1, Et15St008_011808-T1
OG0000007	ET52B_011961-T1, ET52B_011970-T1	Et15St008_011769-T1
OG0000008	ET52B_002242-T1	Et15St008_011654-T1
OG0000009	ET52B_007352-T1	Et15St008_002483-T1, Et15St008_002504-T1
OG0000009	ET52B_007322-T1	Et15St008_002462-T1
OG0000009	ET52B_006040-T1	Et15St008_002266-T1
OG0000009	ET52B_006017-T1	Et15St008_004610-T1, Et15St008_006925-T1, Et15St008_007833-T1, Et15St008_002246-T1
OG0000010	ET52B_011923-T1	Et15St008_011768-T1
OG0000010	ET52B_004377-T1	Et15St008_011767-T1
OG0000010	ET52B_010416-T1, ET52B_010353-T1, ET52B_001794-T1, ET52B_001345-T1	Et15St008_011737-T1
OG0000010	ET52B_011915-T1, ET52B_011932-T1	Et15St008_011765-T1
OG0000011	ET52B_011854-T1	Et15St008_006173-T1
OG0000011	ET52B_003235-T1	Et15St008_008619-T1
OG0000011	ET52B_002910-T1	Et15St008_011037-T1
OG0000012	ET52B_012073-T1, ET52B_011944-T1, ET52B_011945-T1, ET52B_012036-T1, ET52B_011993-T1, ET52B_011999-T1, ET52B_012045-T1, ET52B_011997-T1, ET52B_012046-T1, ET52B_011936-T1, ET52B_012016-T1	Et15St008_011800-T1, Et15St008_011795-T1, Et15St008_011655-T1
OG0000014	ET52B_007353-T1	Et15St008_002484-T1, Et15St008_002505-T1
OG0000014	ET52B_009619-T1	Et15St008_005483-T1
OG0000014	ET52B_005523-T1	Et15St008_005592-T1
OG0000014	ET52B_002713-T1	Et15St008_011224-T1
OG0000015	ET52B_004523-T1	Et15St008_008982-T1
OG0000015	ET52B_008721-T1, ET52B_004571-T1	Et15St008_009022-T1
OG0000015	ET52B_004560-T1	Et15St008_009015-T1
OG0000015	ET52B_004554-T1	Et15St008_009010-T1
OG0000016	ET52B_001395-T1	Et15St008_007000-T1
OG0000016	ET52B_002350-T1	Et15St008_011574-T1
OG0000016	ET52B_008116-T1	Et15St008_000045-T1
OG0000016	ET52B_008435-T1	Et15St008_000359-T1
OG0000017	ET52B_010055-T1	Et15St008_009677-T1
OG0000017	ET52B_003347-T1	Et15St008_003395-T1
OG0000017	ET52B_005187-T1	Et15St008_005919-T1
OG0000017	ET52B_008270-T1	Et15St008_000193-T1
OG0000018	ET52B_004524-T1	Et15St008_008983-T1, Et15St008_006939-T1, Et15St008_011020-T1, Et15St008_008103-T1, Et15St008_008995-T1, Et15St008_008970-T1, Et15St008_001265-T1, Et15St008_011036-T1, Et15St008_008984-T1, Et15St008_000639-T1, Et15St008_009014-T1
OG0000019	ET52B_011947-T1	Et15St008_011802-T1
OG0000019	ET52B_011953-T1	Et15St008_001272-T1
OG0000019	ET52B_012025-T1, ET52B_012060-T1	Et15St008_011797-T1
OG0000020	ET52B_002698-T1	Et15St008_011239-T1
OG0000020	ET52B_001677-T1	Et15St008_007270-T1
OG0000020	ET52B_007250-T1	Et15St008_004061-T1
OG0000020	ET52B_005680-T1	Et15St008_001910-T1
OG0000021	ET52B_003772-T1	Et15St008_002974-T1
OG0000021	ET52B_005830-T1	Et15St008_002060-T1
OG0000021	ET52B_001479-T1	Et15St008_007080-T1
OG0000021	ET52B_001085-T1	Et15St008_006457-T1
OG0000022	ET52B_004040-T1	Et15St008_002707-T1
OG0000022	ET52B_010289-T1	Et15St008_009446-T1
OG0000022	ET52B_000604-T1	Et15St008_005567-T1
OG0000023	ET52B_003574-T1	Et15St008_003169-T1
OG0000023	ET52B_003575-T1	Et15St008_003168-T1
OG0000023	ET52B_003573-T1	Et15St008_003170-T1
OG0000023	ET52B_003571-T1	Et15St008_003172-T1
OG0000024	ET52B_001244-T1	Et15St008_006300-T1
OG0000024	ET52B_000067-T1	Et15St008_010465-T1
OG0000024	ET52B_005170-T1	Et15St008_005935-T1
OG0000024	ET52B_002465-T1	Et15St008_011462-T1
OG0000025	ET52B_003105-T1	Et15St008_008490-T1
OG0000025	ET52B_011085-T1	Et15St008_008290-T1
OG0000025	ET52B_002956-T1	Et15St008_010993-T1
OG0000025	ET52B_010824-T1	Et15St008_010203-T1
OG0000028	ET52B_004545-T1	Et15St008_009002-T1
OG0000028	ET52B_008704-T1	Et15St008_000625-T1
OG0000028	ET52B_008705-T1	Et15St008_000626-T1
OG0000028	ET52B_011299-T1	Et15St008_008083-T1
OG0000029	ET52B_000150-T1	Et15St008_010543-T1
OG0000029	ET52B_000597-T1	Et15St008_010981-T1
OG0000029	ET52B_002873-T1	Et15St008_011072-T1
OG0000031	ET52B_008564-T1	Et15St008_011777-T1
OG0000031	ET52B_001655-T1, ET52B_010026-T1, ET52B_004948-T1, ET52B_006915-T1, ET52B_000595-T1, ET52B_010943-T1	Et15St008_011678-T1
OG0000034	ET52B_008519-T1	Et15St008_000445-T1
OG0000034	ET52B_006897-T1	Et15St008_004405-T1
OG0000034	ET52B_000489-T1	Et15St008_010878-T1
OG0000035	ET52B_006802-T1	Et15St008_004501-T1
OG0000035	ET52B_005599-T1	Et15St008_001830-T1
OG0000035	ET52B_006301-T1	Et15St008_004994-T1
OG0000036	ET52B_001118-T1	Et15St008_006423-T1
OG0000036	ET52B_011303-T1	Et15St008_008079-T1
OG0000036	ET52B_007839-T1	Et15St008_003600-T1
OG0000037	ET52B_011354-T1	Et15St008_008028-T1
OG0000037	ET52B_010908-T1	Et15St008_010285-T1
OG0000037	ET52B_007588-T1	Et15St008_003844-T1
OG0000038	ET52B_006625-T1	Et15St008_004678-T1
OG0000038	ET52B_004342-T1	Et15St008_008808-T1
OG0000038	ET52B_002149-T1	Et15St008_007734-T1
OG0000039	ET52B_001338-T1	Et15St008_006210-T1
OG0000039	ET52B_001982-T1	Et15St008_007569-T1
OG0000039	ET52B_004978-T1	Et15St008_006129-T1
OG0000040	ET52B_002165-T1	Et15St008_006919-T1, Et15St008_007750-T1
OG0000040	ET52B_010598-T1	Et15St008_009980-T1
OG0000040	ET52B_004922-T1	Et15St008_009372-T1
OG0000041	ET52B_002847-T1	Et15St008_011098-T1
OG0000041	ET52B_002842-T1	Et15St008_011103-T1
OG0000041	ET52B_002917-T1	Et15St008_011032-T1
OG0000042	ET52B_000580-T1	Et15St008_010967-T1
OG0000042	ET52B_004517-T1	Et15St008_008976-T1
OG0000042	ET52B_002908-T1	Et15St008_011039-T1
OG0000043	ET52B_002919-T1, ET52B_011839-T1	Et15St008_011030-T1
OG0000043	ET52B_002920-T1	Et15St008_011100-T1, Et15St008_011029-T1
OG0000045	ET52B_005764-T1	Et15St008_001997-T1
OG0000045	ET52B_001688-T1	Et15St008_007281-T1
OG0000045	ET52B_008129-T1	Et15St008_000058-T1
OG0000046	ET52B_008145-T1	Et15St008_000075-T1
OG0000046	ET52B_000629-T1	Et15St008_006905-T1
OG0000046	ET52B_005014-T1	Et15St008_006093-T1
OG0000047	ET52B_008342-T1	Et15St008_000264-T1
OG0000047	ET52B_007569-T1	Et15St008_003864-T1
OG0000047	ET52B_006137-T1	Et15St008_002364-T1
OG0000048	ET52B_004284-T1	Et15St008_008753-T1
OG0000048	ET52B_008374-T1	Et15St008_000296-T1
OG0000048	ET52B_009987-T1	Et15St008_005123-T1
OG0000049	ET52B_003669-T1	Et15St008_003075-T1
OG0000049	ET52B_008451-T1	Et15St008_000374-T1
OG0000049	ET52B_001758-T1	Et15St008_007350-T1
OG0000050	ET52B_009570-T1	Et15St008_005531-T1
OG0000050	ET52B_008627-T1	Et15St008_000551-T1
OG0000050	ET52B_000700-T1	Et15St008_006836-T1
OG0000051	ET52B_008708-T1	Et15St008_000630-T1
OG0000051	ET52B_005482-T1	Et15St008_005629-T1
OG0000052	ET52B_011761-T1	Et15St008_001039-T1
OG0000052	ET52B_008927-T1	Et15St008_000837-T1
OG0000052	ET52B_005734-T1	Et15St008_001966-T1
OG0000053	ET52B_009070-T1	Et15St008_000984-T1
OG0000053	ET52B_011555-T1	Et15St008_007827-T1
OG0000053	ET52B_006791-T1	Et15St008_004512-T1
OG0000054	ET52B_011636-T1	Et15St008_001160-T1
OG0000054	ET52B_004101-T1	Et15St008_002646-T1
OG0000054	ET52B_003511-T1	Et15St008_003229-T1
OG0000055	ET52B_005548-T1	Et15St008_001780-T1
OG0000055	ET52B_000961-T1	Et15St008_006576-T1
OG0000055	ET52B_003045-T1	Et15St008_008432-T1
OG0000056	ET52B_005558-T1	Et15St008_001790-T1
OG0000056	ET52B_005696-T1	Et15St008_001928-T1
OG0000056	ET52B_000233-T1	Et15St008_010626-T1
OG0000057	ET52B_004088-T1	Et15St008_002659-T1
OG0000057	ET52B_007784-T1	Et15St008_003653-T1
OG0000057	ET52B_006247-T1	Et15St008_005046-T1
OG0000058	ET52B_009934-T1	Et15St008_005175-T1
OG0000058	ET52B_003587-T1	Et15St008_003156-T1
OG0000058	ET52B_005192-T1	Et15St008_005914-T1
OG0000059	ET52B_007429-T1	Et15St008_004001-T1
OG0000059	ET52B_003538-T1	Et15St008_003204-T1
OG0000059	ET52B_007212-T1	Et15St008_004097-T1
OG0000060	ET52B_003494-T1	Et15St008_003245-T1
OG0000060	ET52B_004373-T1	Et15St008_008836-T1
OG0000060	ET52B_000607-T1	Et15St008_010988-T1
OG0000061	ET52B_000302-T1	Et15St008_010695-T1
OG0000061	ET52B_003454-T1	Et15St008_003289-T1
OG0000061	ET52B_000762-T1	Et15St008_006775-T1
OG0000062	ET52B_007939-T1	Et15St008_003502-T1
OG0000062	ET52B_010842-T1	Et15St008_010220-T1
OG0000062	ET52B_000605-T1	Et15St008_005568-T1
OG0000063	ET52B_007378-T1	Et15St008_004050-T1, Et15St008_005571-T1
OG0000063	ET52B_007377-T1	Et15St008_011059-T1, Et15St008_006963-T1, Et15St008_009012-T1, Et15St008_005572-T1, Et15St008_004051-T1
OG0000064	ET52B_002934-T1	Et15St008_011015-T1
OG0000064	ET52B_006975-T1	Et15St008_004330-T1
OG0000064	ET52B_011323-T1	Et15St008_008059-T1
OG0000065	ET52B_004617-T1	Et15St008_009065-T1
OG0000065	ET52B_002060-T1	Et15St008_007645-T1
OG0000065	ET52B_006956-T1	Et15St008_004349-T1
OG0000066	ET52B_002828-T1	Et15St008_011113-T1
OG0000066	ET52B_000621-T1	Et15St008_006915-T1
OG0000066	ET52B_010351-T1	Et15St008_009742-T1
OG0000066	ET52B_011869-T1	Et15St008_006163-T1
OG0000067	ET52B_011822-T1	Et15St008_006190-T1
OG0000067	ET52B_002918-T1	Et15St008_011031-T1
OG0000067	ET52B_002846-T1	Et15St008_011099-T1
OG0000068	ET52B_000420-T1	Et15St008_010810-T1
OG0000068	ET52B_000881-T1	Et15St008_006656-T1
OG0000068	ET52B_010653-T1	Et15St008_010037-T1
OG0000069	ET52B_004805-T1	Et15St008_009255-T1
OG0000069	ET52B_011178-T1	Et15St008_008200-T1
OG0000069	ET52B_004659-T1	Et15St008_009107-T1
OG0000070	ET52B_004827-T1	Et15St008_009277-T1
OG0000070	ET52B_002972-T1	Et15St008_008363-T1
OG0000070	ET52B_010482-T1	Et15St008_009867-T1
OG0000071	ET52B_010008-T1	Et15St008_009726-T1
OG0000071	ET52B_002913-T1	Et15St008_011035-T1
OG0000071	ET52B_004566-T1	Et15St008_009019-T1
OG0000074	ET52B_004759-T1	Et15St008_009209-T1
OG0000074	ET52B_004757-T1	Et15St008_009208-T1
OG0000074	ET52B_005604-T1	Et15St008_001835-T1
OG0000075	ET52B_002036-T1	Et15St008_007623-T1
OG0000075	ET52B_004285-T1	Et15St008_008754-T1
OG0000075	ET52B_009988-T1	Et15St008_005122-T1
OG0000076	ET52B_002826-T1	Et15St008_011114-T1, Et15St008_007751-T1
OG0000077	ET52B_002894-T1	Et15St008_011054-T1
OG0000077	ET52B_011309-T1	Et15St008_008073-T1
OG0000078	ET52B_012027-T1	Et15St008_011633-T1
OG0000078	ET52B_011930-T1	Et15St008_011703-T1
OG0000081	ET52B_000074-T1	Et15St008_010472-T1
OG0000081	ET52B_008369-T1	Et15St008_000291-T1
OG0000082	ET52B_007167-T1	Et15St008_004137-T1
OG0000083	ET52B_002243-T1	Et15St008_001271-T1
OG0000083	ET52B_008711-T1	Et15St008_000633-T1
OG0000084	ET52B_000731-T1	Et15St008_006805-T1
OG0000084	ET52B_008947-T1	Et15St008_000857-T1
OG0000085	ET52B_005593-T1	Et15St008_001823-T1
OG0000085	ET52B_001627-T1	Et15St008_007222-T1
OG0000086	ET52B_005686-T1	Et15St008_001916-T1
OG0000086	ET52B_002702-T1	Et15St008_011235-T1
OG0000087	ET52B_010359-T1	Et15St008_006160-T1
OG0000087	ET52B_002829-T1	Et15St008_002392-T1, Et15St008_011112-T1
OG0000088	ET52B_007325-T1	Et15St008_002464-T1
OG0000088	ET52B_007354-T1	Et15St008_002506-T1, Et15St008_002485-T1
OG0000089	ET52B_006173-T1	Et15St008_005117-T1
OG0000089	ET52B_007338-T1	Et15St008_002490-T1
OG0000090	ET52B_003688-T1	Et15St008_003056-T1
OG0000090	ET52B_003877-T1	Et15St008_002869-T1
OG0000091	ET52B_001292-T1	Et15St008_006256-T1
OG0000091	ET52B_007134-T1	Et15St008_004168-T1
OG0000092	ET52B_002882-T1	Et15St008_011065-T1
OG0000092	ET52B_006847-T1	Et15St008_004453-T1
OG0000093	ET52B_005316-T1	Et15St008_005792-T1
OG0000093	ET52B_000796-T1, ET52B_009953-T1	Et15St008_005156-T1
OG0000094	ET52B_002921-T1	Et15St008_011028-T1
OG0000094	ET52B_009870-T1	Et15St008_005235-T1
OG0000095	ET52B_004815-T1	Et15St008_009266-T1
OG0000095	ET52B_009557-T1	Et15St008_005543-T1
OG0000096	ET52B_009538-T1, ET52B_004565-T1	Et15St008_005555-T1
OG0000096	ET52B_002931-T1	Et15St008_011018-T1
OG0000097	ET52B_007381-T1	Et15St008_005570-T1
OG0000097	ET52B_002880-T1	Et15St008_011067-T1
OG0000098	ET52B_005429-T1	Et15St008_005679-T1
OG0000098	ET52B_000611-T1	Et15St008_010991-T1
OG0000099	ET52B_011826-T1	Et15St008_006187-T1
OG0000099	ET52B_011827-T1, ET52B_002844-T1	Et15St008_011101-T1
OG0000100	ET52B_010211-T1	Et15St008_009521-T1
OG0000100	ET52B_002927-T1	Et15St008_011022-T1
OG0000101	ET52B_002907-T1	Et15St008_011040-T1
OG0000101	ET52B_007380-T1	Et15St008_006959-T1
OG0000102	ET52B_003099-T1	Et15St008_008483-T1
OG0000102	ET52B_010249-T1	Et15St008_009484-T1
OG0000103	ET52B_002924-T1	Et15St008_011025-T1
OG0000104	ET52B_011952-T1	Et15St008_011798-T1
OG0000104	ET52B_011926-T1	Et15St008_011717-T1
OG0000105	ET52B_012021-T1	Et15St008_011778-T1
OG0000105	ET52B_007974-T1, ET52B_001736-T1, ET52B_012069-T1, ET52B_012022-T1	Et15St008_011782-T1
OG0000107	ET52B_011124-T1	Et15St008_008253-T1
OG0000107	ET52B_008070-T1	Et15St008_000001-T1
OG0000108	ET52B_005106-T1	Et15St008_005999-T1
OG0000108	ET52B_008109-T1	Et15St008_000039-T1
OG0000109	ET52B_008168-T1	Et15St008_000097-T1
OG0000109	ET52B_004812-T1	Et15St008_009263-T1
OG0000110	ET52B_000461-T1	Et15St008_010851-T1
OG0000110	ET52B_008198-T1	Et15St008_000124-T1
OG0000111	ET52B_008206-T1	Et15St008_000131-T1
OG0000111	ET52B_005485-T1	Et15St008_005627-T1
OG0000112	ET52B_000844-T1	Et15St008_006692-T1
OG0000112	ET52B_008306-T1	Et15St008_000229-T1
OG0000113	ET52B_002578-T1	Et15St008_011353-T1
OG0000113	ET52B_008339-T1	Et15St008_000261-T1
OG0000114	ET52B_003570-T1	Et15St008_003173-T1
OG0000114	ET52B_008398-T1	Et15St008_000321-T1
OG0000115	ET52B_008444-T1	Et15St008_000366-T1
OG0000115	ET52B_006043-T1	Et15St008_002269-T1
OG0000116	ET52B_009051-T1	Et15St008_000964-T1
OG0000116	ET52B_008462-T1	Et15St008_000385-T1
OG0000117	ET52B_003060-T1	Et15St008_008447-T1
OG0000117	ET52B_008465-T1	Et15St008_000389-T1
OG0000118	ET52B_008487-T1	Et15St008_000413-T1
OG0000118	ET52B_006073-T1	Et15St008_002299-T1
OG0000119	ET52B_008533-T1	Et15St008_000458-T1
OG0000119	ET52B_008604-T1	Et15St008_000528-T1
OG0000120	ET52B_008553-T1	Et15St008_000479-T1
OG0000120	ET52B_007543-T1	Et15St008_003890-T1
OG0000121	ET52B_008632-T1	Et15St008_000556-T1
OG0000121	ET52B_008957-T1	Et15St008_000867-T1
OG0000122	ET52B_008648-T1	Et15St008_000571-T1
OG0000122	ET52B_005924-T1	Et15St008_002160-T1
OG0000123	ET52B_010427-T1	Et15St008_009812-T1
OG0000123	ET52B_008660-T1	Et15St008_000583-T1
OG0000125	ET52B_008718-T1	Et15St008_000638-T1
OG0000125	ET52B_002246-T1	Et15St008_001267-T1
OG0000126	ET52B_008811-T1	Et15St008_000726-T1
OG0000126	ET52B_001600-T1	Et15St008_007196-T1
OG0000127	ET52B_002744-T1	Et15St008_011195-T1
OG0000127	ET52B_008819-T1	Et15St008_000732-T1
OG0000128	ET52B_008847-T1	Et15St008_000760-T1
OG0000128	ET52B_007251-T1	Et15St008_004060-T1
OG0000129	ET52B_002535-T1	Et15St008_011393-T1
OG0000129	ET52B_008863-T1	Et15St008_000775-T1
OG0000130	ET52B_008876-T1	Et15St008_000787-T1
OG0000131	ET52B_004206-T1	Et15St008_002541-T1
OG0000131	ET52B_008889-T1	Et15St008_000801-T1
OG0000132	ET52B_003689-T1	Et15St008_003055-T1
OG0000132	ET52B_008911-T1	Et15St008_000824-T1
OG0000133	ET52B_008917-T1	Et15St008_000827-T1
OG0000133	ET52B_011352-T1	Et15St008_008030-T1
OG0000134	ET52B_001821-T1	Et15St008_007411-T1
OG0000134	ET52B_008933-T1	Et15St008_000843-T1
OG0000135	ET52B_008949-T1	Et15St008_000859-T1
OG0000135	ET52B_002388-T1	Et15St008_011537-T1
OG0000136	ET52B_011623-T1	Et15St008_007761-T1
OG0000136	ET52B_008998-T1	Et15St008_000909-T1
OG0000137	ET52B_006661-T1	Et15St008_004643-T1
OG0000137	ET52B_009004-T1	Et15St008_000916-T1
OG0000138	ET52B_004949-T1	Et15St008_006158-T1
OG0000138	ET52B_009065-T1	Et15St008_000979-T1
OG0000139	ET52B_009066-T1	Et15St008_000980-T1
OG0000139	ET52B_005940-T1	Et15St008_002143-T1
OG0000140	ET52B_010877-T1	Et15St008_010255-T1
OG0000140	ET52B_011813-T1	Et15St008_000988-T1
OG0000141	ET52B_011794-T1	Et15St008_001007-T1
OG0000141	ET52B_009445-T1	Et15St008_001720-T1
OG0000142	ET52B_005350-T1	Et15St008_005759-T1
OG0000142	ET52B_011756-T1	Et15St008_001044-T1
OG0000143	ET52B_011699-T1	Et15St008_001099-T1
OG0000143	ET52B_009938-T1	Et15St008_005171-T1
OG0000144	ET52B_002343-T1	Et15St008_001168-T1
OG0000144	ET52B_001607-T1	Et15St008_007202-T1
OG0000145	ET52B_011314-T1	Et15St008_008069-T1
OG0000145	ET52B_002333-T1	Et15St008_001179-T1
OG0000146	ET52B_003768-T1	Et15St008_002978-T1
OG0000146	ET52B_002266-T1	Et15St008_001246-T1
OG0000147	ET52B_002172-T1	Et15St008_001342-T1
OG0000147	ET52B_003018-T1	Et15St008_008405-T1
OG0000148	ET52B_005227-T1	Et15St008_005880-T1
OG0000148	ET52B_002171-T1	Et15St008_001343-T1
OG0000149	ET52B_009118-T1	Et15St008_001387-T1
OG0000149	ET52B_002943-T1	Et15St008_011006-T1
OG0000150	ET52B_009143-T1	Et15St008_001412-T1
OG0000150	ET52B_002444-T1	Et15St008_011481-T1
OG0000151	ET52B_006471-T1	Et15St008_004829-T1
OG0000151	ET52B_009169-T1	Et15St008_001440-T1
OG0000152	ET52B_009231-T1	Et15St008_001501-T1
OG0000152	ET52B_002993-T1	Et15St008_008384-T1
OG0000153	ET52B_005708-T1	Et15St008_001940-T1
OG0000153	ET52B_009277-T1	Et15St008_001547-T1
OG0000154	ET52B_009341-T1	Et15St008_001614-T1
OG0000154	ET52B_011333-T1	Et15St008_008049-T1
OG0000155	ET52B_009342-T1	Et15St008_001615-T1
OG0000155	ET52B_010299-T1	Et15St008_009436-T1
OG0000156	ET52B_009348-T1	Et15St008_001621-T1
OG0000156	ET52B_011620-T1	Et15St008_007763-T1
OG0000157	ET52B_009424-T1	Et15St008_001699-T1
OG0000157	ET52B_007608-T1	Et15St008_003825-T1
OG0000158	ET52B_009455-T1	Et15St008_001732-T1
OG0000158	ET52B_002007-T1	Et15St008_007593-T1
OG0000159	ET52B_009504-T1, ET52B_009503-T1	Et15St008_001778-T1
OG0000160	ET52B_004350-T1	Et15St008_008816-T1
OG0000160	ET52B_005601-T1	Et15St008_001832-T1
OG0000161	ET52B_005603-T1	Et15St008_001834-T1
OG0000161	ET52B_005008-T1	Et15St008_006099-T1
OG0000162	ET52B_005615-T1	Et15St008_001846-T1
OG0000162	ET52B_011263-T1	Et15St008_008117-T1
OG0000163	ET52B_003718-T1	Et15St008_003027-T1
OG0000163	ET52B_005620-T1	Et15St008_001852-T1
OG0000164	ET52B_003043-T1	Et15St008_008429-T1
OG0000164	ET52B_005643-T1	Et15St008_001874-T1
OG0000165	ET52B_005678-T1	Et15St008_001908-T1
OG0000165	ET52B_007770-T1	Et15St008_003667-T1
OG0000166	ET52B_008018-T1	Et15St008_003420-T1
OG0000166	ET52B_005685-T1	Et15St008_001915-T1
OG0000167	ET52B_005722-T1	Et15St008_001954-T1
OG0000167	ET52B_001103-T1	Et15St008_006438-T1
OG0000168	ET52B_005749-T1	Et15St008_001981-T1
OG0000168	ET52B_011607-T1	Et15St008_007776-T1
OG0000169	ET52B_005824-T1	Et15St008_002054-T1
OG0000169	ET52B_009952-T1	Et15St008_005157-T1
OG0000170	ET52B_005871-T1	Et15St008_002101-T1
OG0000170	ET52B_007673-T1	Et15St008_003761-T1
OG0000171	ET52B_000950-T1	Et15St008_006587-T1
OG0000171	ET52B_005928-T1	Et15St008_002156-T1
OG0000172	ET52B_005997-T1	Et15St008_002226-T1
OG0000172	ET52B_003076-T1	Et15St008_008461-T1
OG0000173	ET52B_006031-T1	Et15St008_002257-T1
OG0000173	ET52B_001855-T1	Et15St008_007447-T1
OG0000174	ET52B_006925-T1	Et15St008_004377-T1
OG0000174	ET52B_006044-T1	Et15St008_002270-T1
OG0000175	ET52B_003914-T1	Et15St008_002833-T1
OG0000175	ET52B_006098-T1	Et15St008_002326-T1
OG0000176	ET52B_002877-T1	Et15St008_006935-T1
OG0000176	ET52B_006115-T1	Et15St008_002343-T1
OG0000177	ET52B_004641-T1	Et15St008_009089-T1
OG0000177	ET52B_007257-T1	Et15St008_002394-T1
OG0000178	ET52B_003372-T1	Et15St008_003370-T1
OG0000178	ET52B_007283-T1	Et15St008_002421-T1
OG0000179	ET52B_002374-T1	Et15St008_011552-T1
OG0000179	ET52B_007302-T1	Et15St008_002440-T1
OG0000180	ET52B_000878-T1	Et15St008_006659-T1
OG0000180	ET52B_004168-T1	Et15St008_002578-T1
OG0000181	ET52B_004145-T1	Et15St008_002600-T1
OG0000181	ET52B_005219-T1	Et15St008_005888-T1
OG0000182	ET52B_004109-T1	Et15St008_002638-T1
OG0000182	ET52B_011851-T1	Et15St008_006177-T1
OG0000183	ET52B_004097-T1	Et15St008_002650-T1
OG0000183	ET52B_010774-T1	Et15St008_010155-T1
OG0000184	ET52B_001631-T1	Et15St008_007226-T1
OG0000184	ET52B_004083-T1	Et15St008_002665-T1
OG0000185	ET52B_001816-T1	Et15St008_007406-T1
OG0000185	ET52B_003980-T1	Et15St008_002767-T1
OG0000186	ET52B_004310-T1	Et15St008_008775-T1
OG0000186	ET52B_003950-T1	Et15St008_002797-T1
OG0000187	ET52B_003920-T1	Et15St008_002827-T1
OG0000187	ET52B_010856-T1	Et15St008_010234-T1
OG0000188	ET52B_003711-T1	Et15St008_003034-T1
OG0000188	ET52B_002714-T1	Et15St008_011223-T1
OG0000189	ET52B_003648-T1	Et15St008_003096-T1
OG0000189	ET52B_004920-T1	Et15St008_009370-T1
OG0000190	ET52B_003646-T1	Et15St008_003098-T1
OG0000190	ET52B_008029-T1	Et15St008_003431-T1
OG0000191	ET52B_003555-T1	Et15St008_003188-T1
OG0000191	ET52B_010780-T1	Et15St008_010160-T1
OG0000192	ET52B_003521-T1	Et15St008_003220-T1
OG0000192	ET52B_004852-T1	Et15St008_009303-T1
OG0000193	ET52B_003513-T1	Et15St008_003227-T1
OG0000193	ET52B_005542-T1	Et15St008_005575-T1
OG0000194	ET52B_003478-T1	Et15St008_003261-T1
OG0000194	ET52B_010329-T1	Et15St008_009406-T1
OG0000195	ET52B_008011-T1	Et15St008_003413-T1
OG0000195	ET52B_000661-T1	Et15St008_006874-T1
OG0000196	ET52B_008028-T1	Et15St008_003430-T1
OG0000196	ET52B_001795-T1	Et15St008_007386-T1
OG0000197	ET52B_007963-T1	Et15St008_003479-T1
OG0000197	ET52B_002507-T1	Et15St008_011419-T1
OG0000198	ET52B_000855-T1	Et15St008_006682-T1
OG0000198	ET52B_007840-T1	Et15St008_003599-T1
OG0000199	ET52B_007782-T1	Et15St008_003655-T1
OG0000199	ET52B_003029-T1	Et15St008_008416-T1
OG0000200	ET52B_007772-T1	Et15St008_003665-T1
OG0000200	ET52B_001826-T1	Et15St008_007415-T1
OG0000201	ET52B_007751-T1	Et15St008_003686-T1
OG0000201	ET52B_009652-T1	Et15St008_005449-T1
OG0000202	ET52B_007690-T1	Et15St008_003745-T1
OG0000202	ET52B_011948-T1	Et15St008_011068-T1
OG0000203	ET52B_007675-T1	Et15St008_003759-T1
OG0000203	ET52B_005092-T1	Et15St008_006013-T1
OG0000204	ET52B_010733-T1	Et15St008_010114-T1
OG0000204	ET52B_007657-T1	Et15St008_003777-T1
OG0000205	ET52B_007651-T1	Et15St008_003783-T1
OG0000205	ET52B_006578-T1	Et15St008_004722-T1
OG0000206	ET52B_007566-T1	Et15St008_003867-T1
OG0000206	ET52B_001075-T1	Et15St008_006466-T1
OG0000207	ET52B_001700-T1	Et15St008_007293-T1
OG0000207	ET52B_007401-T1	Et15St008_004028-T1
OG0000208	ET52B_007375-T1	Et15St008_006962-T1, Et15St008_011056-T1, Et15St008_006183-T1, Et15St008_004052-T1, Et15St008_005573-T1
OG0000209	ET52B_007370-T1, ET52B_006167-T1	Et15St008_004055-T1
OG0000210	ET52B_004597-T1	Et15St008_009046-T1
OG0000210	ET52B_007237-T1	Et15St008_004073-T1
OG0000211	ET52B_001624-T1	Et15St008_007219-T1
OG0000211	ET52B_007195-T1	Et15St008_004111-T1
OG0000212	ET52B_007179-T1	Et15St008_004127-T1
OG0000212	ET52B_000718-T1	Et15St008_006817-T1
OG0000213	ET52B_003096-T1	Et15St008_008481-T1
OG0000213	ET52B_007097-T1	Et15St008_004205-T1
OG0000214	ET52B_005129-T1	Et15St008_005975-T1
OG0000214	ET52B_007084-T1	Et15St008_004218-T1
OG0000215	ET52B_001901-T1	Et15St008_007492-T1
OG0000215	ET52B_006952-T1	Et15St008_004353-T1
OG0000216	ET52B_001467-T1	Et15St008_007070-T1
OG0000216	ET52B_006938-T1	Et15St008_004366-T1
OG0000217	ET52B_006219-T1	Et15St008_005074-T1
OG0000217	ET52B_006689-T1	Et15St008_004617-T1
OG0000218	ET52B_005103-T1	Et15St008_006003-T1
OG0000218	ET52B_006673-T1	Et15St008_004632-T1
OG0000219	ET52B_010783-T1	Et15St008_010163-T1
OG0000219	ET52B_006632-T1	Et15St008_004671-T1
OG0000220	ET52B_006567-T1	Et15St008_004733-T1
OG0000220	ET52B_002453-T1	Et15St008_011474-T1
OG0000221	ET52B_009676-T1	Et15St008_005425-T1
OG0000221	ET52B_006408-T1	Et15St008_004893-T1
OG0000222	ET52B_006293-T1	Et15St008_005002-T1
OG0000222	ET52B_003309-T1	Et15St008_008690-T1
OG0000223	ET52B_010480-T1	Et15St008_009865-T1
OG0000223	ET52B_006279-T1	Et15St008_005016-T1
OG0000224	ET52B_010487-T1	Et15St008_009872-T1
OG0000224	ET52B_006278-T1	Et15St008_005017-T1
OG0000225	ET52B_006203-T1	Et15St008_005088-T1
OG0000225	ET52B_010054-T1	Et15St008_009678-T1
OG0000226	ET52B_000823-T1	Et15St008_006716-T1
OG0000226	ET52B_009949-T1	Et15St008_005160-T1
OG0000227	ET52B_009946-T1	Et15St008_005163-T1
OG0000227	ET52B_009735-T1	Et15St008_005366-T1
OG0000228	ET52B_009874-T1	Et15St008_005231-T1
OG0000228	ET52B_004845-T1	Et15St008_009295-T1
OG0000229	ET52B_003284-T1	Et15St008_008667-T1
OG0000229	ET52B_009822-T1	Et15St008_005282-T1
OG0000230	ET52B_009809-T1	Et15St008_005293-T1
OG0000230	ET52B_001673-T1	Et15St008_007266-T1
OG0000231	ET52B_009723-T1	Et15St008_005379-T1
OG0000231	ET52B_001260-T1	Et15St008_006285-T1
OG0000232	ET52B_009658-T1	Et15St008_005443-T1
OG0000232	ET52B_001958-T1	Et15St008_007545-T1
OG0000233	ET52B_009553-T1	Et15St008_005547-T1
OG0000233	ET52B_001968-T1	Et15St008_007554-T1
OG0000234	ET52B_004824-T1	Et15St008_009274-T1
OG0000234	ET52B_005033-T1	Et15St008_006073-T1
OG0000235	ET52B_004974-T1	Et15St008_006133-T1
OG0000235	ET52B_002480-T1	Et15St008_011447-T1
OG0000236	ET52B_010355-T1	Et15St008_009745-T1
OG0000236	ET52B_000620-T1	Et15St008_006916-T1
OG0000236	ET52B_011866-T1	Et15St008_006161-T1
OG0000237	ET52B_000598-T1	Et15St008_010982-T1
OG0000237	ET52B_011823-T1	Et15St008_006189-T1
OG0000238	ET52B_011820-T1	Et15St008_006191-T1
OG0000239	ET52B_011815-T1	Et15St008_006195-T1
OG0000239	ET52B_002923-T1	Et15St008_011026-T1
OG0000240	ET52B_001319-T1	Et15St008_006230-T1
OG0000240	ET52B_011233-T1	Et15St008_008146-T1
OG0000241	ET52B_010400-T1	Et15St008_009786-T1
OG0000241	ET52B_001270-T1	Et15St008_006275-T1
OG0000242	ET52B_004741-T1	Et15St008_009192-T1
OG0000242	ET52B_001164-T1	Et15St008_006381-T1
OG0000243	ET52B_010650-T1	Et15St008_010034-T1
OG0000243	ET52B_001155-T1	Et15St008_006389-T1
OG0000244	ET52B_001149-T1	Et15St008_006395-T1
OG0000244	ET52B_002932-T1	Et15St008_011017-T1
OG0000245	ET52B_001104-T1	Et15St008_006437-T1
OG0000245	ET52B_002515-T1	Et15St008_011411-T1
OG0000246	ET52B_010651-T1	Et15St008_010035-T1
OG0000246	ET52B_000958-T1	Et15St008_006579-T1
OG0000247	ET52B_003221-T1	Et15St008_008604-T1
OG0000247	ET52B_000954-T1	Et15St008_006583-T1
OG0000248	ET52B_004811-T1	Et15St008_009261-T1
OG0000248	ET52B_000755-T1	Et15St008_006782-T1
OG0000249	ET52B_000044-T1	Et15St008_010442-T1
OG0000249	ET52B_000723-T1	Et15St008_006812-T1
OG0000250	ET52B_000691-T1	Et15St008_006845-T1
OG0000250	ET52B_002872-T1	Et15St008_006928-T1, Et15St008_011073-T1
OG0000251	ET52B_002881-T1	Et15St008_011066-T1
OG0000251	ET52B_001456-T1	Et15St008_007060-T1
OG0000252	ET52B_001512-T1	Et15St008_007112-T1
OG0000252	ET52B_002092-T1	Et15St008_007678-T1
OG0000253	ET52B_001849-T1	Et15St008_007439-T1
OG0000253	ET52B_001818-T1	Et15St008_007408-T1
OG0000254	ET52B_011353-T1	Et15St008_008029-T1
OG0000254	ET52B_002102-T1	Et15St008_007689-T1
OG0000255	ET52B_010667-T1	Et15St008_010051-T1
OG0000255	ET52B_002124-T1	Et15St008_007711-T1
OG0000256	ET52B_010252-T1	Et15St008_009481-T1
OG0000256	ET52B_011404-T1	Et15St008_007977-T1
OG0000257	ET52B_010745-T1	Et15St008_010125-T1
OG0000257	ET52B_011307-T1	Et15St008_008075-T1
OG0000258	ET52B_011302-T1	Et15St008_008080-T1
OG0000258	ET52B_004520-T1	Et15St008_008979-T1
OG0000259	ET52B_000515-T1	Et15St008_010903-T1
OG0000259	ET52B_011274-T1	Et15St008_008106-T1
OG0000260	ET52B_011250-T1	Et15St008_008128-T1
OG0000260	ET52B_000059-T1	Et15St008_010457-T1
OG0000261	ET52B_011212-T1	Et15St008_008167-T1
OG0000261	ET52B_011180-T1	Et15St008_008198-T1
OG0000262	ET52B_004813-T1	Et15St008_009264-T1
OG0000262	ET52B_011076-T1	Et15St008_008300-T1
OG0000263	ET52B_003044-T1	Et15St008_008430-T1
OG0000263	ET52B_000006-T1	Et15St008_010405-T1
OG0000264	ET52B_003152-T1	Et15St008_008536-T1
OG0000264	ET52B_010818-T1	Et15St008_010196-T1
OG0000265	ET52B_004613-T1	Et15St008_009061-T1
OG0000265	ET52B_003169-T1	Et15St008_008554-T1
OG0000266	ET52B_000412-T1	Et15St008_010802-T1
OG0000266	ET52B_003234-T1	Et15St008_008618-T1
OG0000267	ET52B_004306-T1	Et15St008_008772-T1
OG0000267	ET52B_010807-T1	Et15St008_010185-T1
OG0000268	ET52B_004346-T1	Et15St008_008812-T1
OG0000268	ET52B_000571-T1	Et15St008_010958-T1
OG0000269	ET52B_004519-T1	Et15St008_008978-T1
OG0000269	ET52B_002902-T1	Et15St008_011044-T1
OG0000270	ET52B_004544-T1	Et15St008_009001-T1
OG0000270	ET52B_010547-T1	Et15St008_009932-T1
OG0000271	ET52B_004551-T1	Et15St008_009008-T1
OG0000272	ET52B_002854-T1	Et15St008_011091-T1
OG0000272	ET52B_004702-T1	Et15St008_009151-T1
OG0000273	ET52B_002550-T1	Et15St008_011378-T1
OG0000273	ET52B_004807-T1	Et15St008_009257-T1
OG0000274	ET52B_004829-T1	Et15St008_009279-T1
OG0000274	ET52B_010483-T1	Et15St008_009868-T1
OG0000275	ET52B_011007-T1	Et15St008_010383-T1
OG0000275	ET52B_010465-T1	Et15St008_009850-T1
OG0000276	ET52B_010604-T1	Et15St008_009986-T1
OG0000276	ET52B_002620-T1	Et15St008_011315-T1
OG0000277	ET52B_002511-T1	Et15St008_011415-T1
OG0000277	ET52B_010720-T1	Et15St008_010101-T1
OG0000278	ET52B_000458-T1	Et15St008_010848-T1
OG0000278	ET52B_010992-T1	Et15St008_010368-T1
OG0000279	ET52B_000312-T1	Et15St008_010704-T1
OG0000279	ET52B_002944-T1	Et15St008_011005-T1
OG0000280	ET52B_012024-T1	Et15St008_011632-T1
OG0000280	ET52B_011989-T1	Et15St008_011700-T1, Et15St008_011708-T1, Et15St008_011666-T1
OG0000281	ET52B_011972-T1	Et15St008_011649-T1, Et15St008_011803-T1, Et15St008_011772-T1, Et15St008_011663-T1
OG0000282	ET52B_011978-T1	Et15St008_011793-T1, Et15St008_011710-T1, Et15St008_011784-T1, Et15St008_011725-T1, Et15St008_011735-T1
OG0000287	ET52B_008084-T1	Et15St008_000014-T1
OG0000288	ET52B_008697-T1	Et15St008_000619-T1
OG0000289	ET52B_008715-T1	Et15St008_000635-T1
OG0000290	ET52B_008808-T1	Et15St008_000723-T1
OG0000291	ET52B_011293-T1	Et15St008_001176-T1, Et15St008_008089-T1
OG0000292	ET52B_011294-T1	Et15St008_008088-T1
OG0000293	ET52B_005539-T1	Et15St008_005578-T1
OG0000294	ET52B_009326-T1	Et15St008_001599-T1
OG0000295	ET52B_009357-T1	Et15St008_001630-T1
OG0000296	ET52B_006156-T1	Et15St008_002382-T1
OG0000297	ET52B_007346-T1	Et15St008_002498-T1, Et15St008_002477-T1
OG0000298	ET52B_007345-T1	Et15St008_002478-T1, Et15St008_002497-T1
OG0000299	ET52B_003423-T1	Et15St008_003321-T1
OG0000300	ET52B_004242-T1	Et15St008_004057-T1
OG0000301	ET52B_007241-T1	Et15St008_004069-T1
OG0000302	ET52B_007181-T1	Et15St008_004125-T1
OG0000303	ET52B_007173-T1, ET52B_007159-T1	Et15St008_004143-T1, Et15St008_004132-T1
OG0000304	ET52B_007172-T1	Et15St008_004133-T1
OG0000304	ET52B_007158-T1	Et15St008_004144-T1
OG0000305	ET52B_007170-T1	Et15St008_004134-T1
OG0000305	ET52B_007156-T1	Et15St008_004146-T1
OG0000306	ET52B_007169-T1	Et15St008_004135-T1
OG0000306	ET52B_007155-T1	Et15St008_004147-T1
OG0000307	ET52B_006958-T1	Et15St008_004347-T1
OG0000307	ET52B_006957-T1	Et15St008_004348-T1
OG0000308	ET52B_006786-T1	Et15St008_004517-T1
OG0000309	ET52B_000625-T1	Et15St008_006911-T1
OG0000309	ET52B_006202-T1	Et15St008_005089-T1
OG0000310	ET52B_011041-T1	Et15St008_008334-T1
OG0000310	ET52B_009895-T1	Et15St008_005211-T1
OG0000311	ET52B_009635-T1	Et15St008_005466-T1
OG0000312	ET52B_009539-T1	Et15St008_005554-T1
OG0000312	ET52B_002866-T1	Et15St008_006924-T1, Et15St008_011079-T1
OG0000313	ET52B_005379-T1	Et15St008_005729-T1
OG0000314	ET52B_011861-T1	Et15St008_006167-T1
OG0000315	ET52B_011819-T1	Et15St008_006192-T1
OG0000316	ET52B_011818-T1	Et15St008_006193-T1
OG0000317	ET52B_001198-T1	Et15St008_006347-T1
OG0000318	ET52B_001123-T1	Et15St008_006420-T1
OG0000319	ET52B_000627-T1, ET52B_000626-T1	Et15St008_006907-T1, Et15St008_006909-T1, Et15St008_006908-T1
OG0000320	ET52B_009510-T1	Et15St008_006930-T1
OG0000320	ET52B_002385-T1	Et15St008_011540-T1
OG0000321	ET52B_000599-T1	Et15St008_010983-T1
OG0000322	ET52B_002883-T1	Et15St008_011064-T1
OG0000323	ET52B_001397-T1	Et15St008_007002-T1
OG0000324	ET52B_001996-T1, ET52B_000592-T1	Et15St008_007583-T1
OG0000325	ET52B_004794-T1	Et15St008_009244-T1
OG0000325	ET52B_002038-T1	Et15St008_007625-T1
OG0000326	ET52B_002148-T1, ET52B_002147-T1, ET52B_011882-T1	Et15St008_007733-T1
OG0000327	ET52B_011301-T1	Et15St008_008081-T1
OG0000328	ET52B_011297-T1	Et15St008_008085-T1
OG0000329	ET52B_004540-T1	Et15St008_008997-T1
OG0000329	ET52B_011286-T1	Et15St008_008095-T1
OG0000330	ET52B_004252-T1	Et15St008_008722-T1
OG0000331	ET52B_004439-T1	Et15St008_008899-T1
OG0000332	ET52B_010339-T1	Et15St008_009394-T1
OG0000332	ET52B_004933-T1	Et15St008_009385-T1
OG0000333	ET52B_010342-T1	Et15St008_009387-T1
OG0000333	ET52B_004936-T1	Et15St008_009392-T1
OG0000334	ET52B_010343-T1	Et15St008_009388-T1
OG0000334	ET52B_004937-T1	Et15St008_009391-T1
OG0000335	ET52B_010345-T1	Et15St008_009389-T1
OG0000335	ET52B_004939-T1	Et15St008_009390-T1
OG0000336	ET52B_010919-T1	Et15St008_010296-T1
OG0000337	ET52B_000151-T1	Et15St008_010544-T1
OG0000337	ET52B_000152-T1	Et15St008_010546-T1
OG0000338	ET52B_000313-T1	Et15St008_010705-T1
OG0000339	ET52B_000531-T1	Et15St008_010919-T1
OG0000340	ET52B_000556-T1	Et15St008_010943-T1
OG0000340	ET52B_000557-T1	Et15St008_010944-T1
OG0000341	ET52B_002939-T1	Et15St008_011010-T1
OG0000342	ET52B_002925-T1	Et15St008_011024-T1
OG0000343	ET52B_002898-T1	Et15St008_011048-T1
OG0000344	ET52B_002876-T1	Et15St008_011070-T1
OG0000344	ET52B_002850-T1	Et15St008_011095-T1
OG0000345	ET52B_002841-T1	Et15St008_011104-T1
OG0000346	ET52B_012018-T1	Et15St008_011629-T1
OG0000350	ET52B_012023-T1, ET52B_011992-T1	Et15St008_011670-T1, Et15St008_011770-T1
OG0000352	ET52B_002827-T1	Et15St008_011805-T1
OG0000355	ET52B_008128-T1	Et15St008_000057-T1
OG0000356	ET52B_008195-T1	Et15St008_003689-T1, Et15St008_000121-T1
OG0000357	ET52B_008217-T1	Et15St008_000142-T1
OG0000358	ET52B_008657-T1	Et15St008_000580-T1
OG0000359	ET52B_008663-T1	Et15St008_000585-T1
OG0000360	ET52B_008665-T1	Et15St008_000587-T1
OG0000361	ET52B_008700-T1	Et15St008_000622-T1
OG0000361	ET52B_007163-T1	Et15St008_004140-T1
OG0000362	ET52B_008703-T1	Et15St008_000624-T1
OG0000363	ET52B_008716-T1	Et15St008_001268-T1, Et15St008_000636-T1
OG0000364	ET52B_004510-T1	Et15St008_000641-T1
OG0000364	ET52B_009617-T1	Et15St008_005485-T1
OG0000365	ET52B_006134-T1	Et15St008_000679-T1
OG0000365	ET52B_004990-T1	Et15St008_006116-T1
OG0000366	ET52B_008837-T1	Et15St008_000750-T1
OG0000367	ET52B_011807-T1	Et15St008_006931-T1, Et15St008_000993-T1
OG0000368	ET52B_011709-T1	Et15St008_001089-T1
OG0000369	ET52B_011678-T1	Et15St008_001119-T1
OG0000370	ET52B_002339-T1	Et15St008_001172-T1, Et15St008_001173-T1
OG0000371	ET52B_002835-T1, ET52B_002272-T1	Et15St008_001240-T1
OG0000372	ET52B_009509-T1, ET52B_002344-T1	Et15St008_001345-T1, Et15St008_011580-T1
OG0000373	ET52B_009093-T1, ET52B_009092-T1	Et15St008_001363-T1
OG0000374	ET52B_009215-T1	Et15St008_001486-T1
OG0000375	ET52B_009234-T1	Et15St008_001504-T1
OG0000376	ET52B_009346-T1	Et15St008_001619-T1
OG0000377	ET52B_009380-T1	Et15St008_006937-T1, Et15St008_001655-T1
OG0000378	ET52B_005565-T1, ET52B_005564-T1	Et15St008_001796-T1
OG0000379	ET52B_002912-T1, ET52B_005590-T1	Et15St008_001820-T1
OG0000380	ET52B_005625-T1, ET52B_005624-T1	Et15St008_001856-T1
OG0000381	ET52B_005626-T1	Et15St008_001857-T1
OG0000382	ET52B_005715-T1	Et15St008_001947-T1
OG0000383	ET52B_005798-T1	Et15St008_002028-T1
OG0000384	ET52B_005809-T1	Et15St008_002039-T1
OG0000385	ET52B_005953-T1	Et15St008_002182-T1
OG0000386	ET52B_005964-T1	Et15St008_002193-T1, Et15St008_002194-T1
OG0000387	ET52B_005987-T1	Et15St008_002216-T1
OG0000388	ET52B_006046-T1	Et15St008_002272-T1, Et15St008_002273-T1
OG0000389	ET52B_007347-T1	Et15St008_002476-T1, Et15St008_002499-T1
OG0000390	ET52B_007348-T1	Et15St008_002479-T1, Et15St008_002500-T1
OG0000391	ET52B_007349-T1	Et15St008_002501-T1, Et15St008_002480-T1
OG0000392	ET52B_007350-T1	Et15St008_002502-T1, Et15St008_002481-T1
OG0000393	ET52B_007351-T1	Et15St008_002503-T1, Et15St008_002482-T1
OG0000394	ET52B_007355-T1	Et15St008_002507-T1, Et15St008_002486-T1
OG0000395	ET52B_007356-T1	Et15St008_002508-T1, Et15St008_002487-T1
OG0000396	ET52B_007357-T1	Et15St008_002488-T1, Et15St008_002509-T1
OG0000397	ET52B_004139-T1	Et15St008_002607-T1
OG0000398	ET52B_004098-T1	Et15St008_002649-T1
OG0000399	ET52B_003854-T1	Et15St008_002893-T1
OG0000400	ET52B_003716-T1	Et15St008_003029-T1
OG0000401	ET52B_003614-T1	Et15St008_007754-T1, Et15St008_003131-T1
OG0000402	ET52B_003390-T1	Et15St008_003353-T1
OG0000403	ET52B_003367-T1	Et15St008_003375-T1
OG0000404	ET52B_003358-T1	Et15St008_003384-T1
OG0000405	ET52B_008007-T1	Et15St008_003409-T1
OG0000406	ET52B_007806-T1	Et15St008_003632-T1
OG0000407	ET52B_007753-T1, ET52B_007754-T1	Et15St008_003684-T1
OG0000408	ET52B_007720-T1	Et15St008_003716-T1
OG0000409	ET52B_007466-T1	Et15St008_003965-T1
OG0000410	ET52B_007461-T1	Et15St008_003970-T1
OG0000411	ET52B_007379-T1	Et15St008_004049-T1
OG0000412	ET52B_007373-T1	Et15St008_004053-T1, Et15St008_005574-T1
OG0000413	ET52B_007162-T1	Et15St008_004141-T1
OG0000414	ET52B_007171-T1, ET52B_007157-T1	Et15St008_004145-T1
OG0000415	ET52B_006923-T1	Et15St008_009970-T1, Et15St008_004380-T1
OG0000416	ET52B_006837-T1	Et15St008_004465-T1
OG0000417	ET52B_006811-T1, ET52B_009511-T1	Et15St008_004490-T1
OG0000418	ET52B_006663-T1	Et15St008_004641-T1
OG0000419	ET52B_006592-T1, ET52B_006593-T1	Et15St008_004708-T1
OG0000420	ET52B_006493-T1	Et15St008_004807-T1
OG0000421	ET52B_006462-T1	Et15St008_004838-T1
OG0000422	ET52B_006291-T1	Et15St008_005004-T1
OG0000423	ET52B_006253-T1	Et15St008_005041-T1
OG0000424	ET52B_005541-T1	Et15St008_005576-T1
OG0000425	ET52B_005198-T1	Et15St008_005909-T1
OG0000426	ET52B_005015-T1	Et15St008_006936-T1, Et15St008_006092-T1
OG0000427	ET52B_011840-T1	Et15St008_006185-T1
OG0000428	ET52B_011817-T1	Et15St008_006194-T1
OG0000429	ET52B_001332-T1	Et15St008_006216-T1
OG0000430	ET52B_001197-T1	Et15St008_006348-T1
OG0000431	ET52B_001175-T1	Et15St008_006370-T1
OG0000432	ET52B_001165-T1	Et15St008_006380-T1
OG0000433	ET52B_001054-T1	Et15St008_006487-T1
OG0000434	ET52B_001402-T1	Et15St008_006672-T1, Et15St008_007007-T1
OG0000435	ET52B_000738-T1, ET52B_009534-T1	Et15St008_006799-T1
OG0000436	ET52B_000729-T1	Et15St008_006807-T1
OG0000437	ET52B_000669-T1	Et15St008_006866-T1
OG0000438	ET52B_002164-T1	Et15St008_007749-T1, Et15St008_006920-T1
OG0000439	ET52B_009517-T1	Et15St008_006921-T1
OG0000439	ET52B_002863-T1	Et15St008_011083-T1
OG0000440	ET52B_002865-T1	Et15St008_011080-T1
OG0000440	ET52B_009514-T1	Et15St008_006923-T1
OG0000441	ET52B_009512-T1	Et15St008_006926-T1
OG0000441	ET52B_002868-T1	Et15St008_011077-T1
OG0000442	ET52B_002935-T1	Et15St008_006946-T1, Et15St008_011014-T1
OG0000443	ET52B_000499-T1	Et15St008_006951-T1, Et15St008_010888-T1
OG0000444	ET52B_000345-T1	Et15St008_006952-T1, Et15St008_010738-T1
OG0000445	ET52B_001439-T1	Et15St008_007042-T1
OG0000446	ET52B_001459-T1	Et15St008_007063-T1
OG0000447	ET52B_001494-T1	Et15St008_007095-T1
OG0000448	ET52B_001500-T1	Et15St008_007101-T1
OG0000449	ET52B_001528-T1	Et15St008_007127-T1
OG0000450	ET52B_001683-T1	Et15St008_007276-T1
OG0000451	ET52B_012050-T1, ET52B_001723-T1	Et15St008_007315-T1
OG0000452	ET52B_001883-T1	Et15St008_007475-T1
OG0000453	ET52B_001917-T1	Et15St008_007507-T1
OG0000454	ET52B_001948-T1	Et15St008_007536-T1
OG0000455	ET52B_001993-T1	Et15St008_007580-T1
OG0000456	ET52B_002143-T1, ET52B_011878-T1	Et15St008_007730-T1
OG0000457	ET52B_011880-T1, ET52B_002145-T1	Et15St008_007731-T1
OG0000458	ET52B_002146-T1, ET52B_011881-T1	Et15St008_007732-T1
OG0000459	ET52B_004653-T1	Et15St008_007752-T1, Et15St008_009101-T1
OG0000460	ET52B_011340-T1	Et15St008_008042-T1
OG0000461	ET52B_011332-T1	Et15St008_008050-T1
OG0000462	ET52B_011298-T1	Et15St008_008084-T1
OG0000463	ET52B_011185-T1	Et15St008_008193-T1
OG0000464	ET52B_011165-T1	Et15St008_008213-T1
OG0000465	ET52B_011163-T1	Et15St008_008215-T1
OG0000466	ET52B_010909-T1, ET52B_011116-T1	Et15St008_008261-T1
OG0000467	ET52B_011062-T1	Et15St008_008313-T1
OG0000468	ET52B_011028-T1	Et15St008_008347-T1
OG0000469	ET52B_011873-T1, ET52B_003330-T1	Et15St008_008711-T1
OG0000470	ET52B_003331-T1, ET52B_011874-T1	Et15St008_008712-T1
OG0000471	ET52B_003332-T1, ET52B_011875-T1	Et15St008_008713-T1
OG0000472	ET52B_004244-T1, ET52B_009544-T1	Et15St008_008714-T1
OG0000473	ET52B_009545-T1, ET52B_004245-T1	Et15St008_008715-T1
OG0000474	ET52B_004371-T1	Et15St008_008834-T1
OG0000475	ET52B_004447-T1	Et15St008_008906-T1
OG0000476	ET52B_004461-T1	Et15St008_008920-T1, Et15St008_008919-T1
OG0000477	ET52B_004521-T1	Et15St008_008980-T1
OG0000478	ET52B_004529-T1	Et15St008_008988-T1
OG0000479	ET52B_004546-T1, ET52B_004547-T1	Et15St008_009003-T1
OG0000480	ET52B_004640-T1	Et15St008_009088-T1
OG0000481	ET52B_004753-T1	Et15St008_009203-T1
OG0000482	ET52B_004764-T1	Et15St008_009215-T1
OG0000483	ET52B_001923-T1, ET52B_004851-T1	Et15St008_009301-T1
OG0000484	ET52B_004872-T1	Et15St008_009323-T1
OG0000485	ET52B_004932-T1	Et15St008_009384-T1
OG0000486	ET52B_010340-T1, ET52B_004934-T1	Et15St008_009386-T1
OG0000487	ET52B_004935-T1, ET52B_010341-T1	Et15St008_009393-T1
OG0000488	ET52B_010263-T1	Et15St008_009470-T1
OG0000489	ET52B_010097-T1	Et15St008_009636-T1
OG0000490	ET52B_010001-T1	Et15St008_009732-T1
OG0000491	ET52B_010424-T1	Et15St008_009809-T1
OG0000492	ET52B_010687-T1	Et15St008_010069-T1
OG0000493	ET52B_010695-T1	Et15St008_010076-T1
OG0000494	ET52B_010707-T1	Et15St008_010088-T1
OG0000495	ET52B_010734-T1	Et15St008_010115-T1
OG0000496	ET52B_010879-T1	Et15St008_010257-T1
OG0000497	ET52B_000239-T1	Et15St008_010632-T1
OG0000498	ET52B_000289-T1	Et15St008_010682-T1, Et15St008_010681-T1
OG0000499	ET52B_000524-T1	Et15St008_010912-T1
OG0000500	ET52B_000538-T1	Et15St008_010925-T1
OG0000501	ET52B_002937-T1	Et15St008_011012-T1
OG0000502	ET52B_002926-T1	Et15St008_011023-T1
OG0000503	ET52B_002901-T1	Et15St008_011045-T1
OG0000503	ET52B_012061-T1	Et15St008_011752-T1
OG0000505	ET52B_002895-T1	Et15St008_011053-T1
OG0000506	ET52B_002891-T1	Et15St008_011057-T1
OG0000507	ET52B_009524-T1, ET52B_002855-T1	Et15St008_011090-T1
OG0000508	ET52B_002719-T1	Et15St008_011218-T1
OG0000509	ET52B_002626-T1	Et15St008_011309-T1
OG0000510	ET52B_002615-T1, ET52B_002614-T1	Et15St008_011320-T1
OG0000511	ET52B_002532-T1	Et15St008_011396-T1
OG0000512	ET52B_002442-T1	Et15St008_011483-T1
OG0000513	ET52B_005588-T1	Et15St008_011631-T1
OG0000514	ET52B_012065-T1	Et15St008_011747-T1, Et15St008_011638-T1, Et15St008_011671-T1
OG0000515	ET52B_009569-T1, ET52B_009697-T1, ET52B_004295-T1	Et15St008_011652-T1
OG0000518	ET52B_011975-T1	Et15St008_011774-T1, Et15St008_011761-T1, Et15St008_011669-T1
OG0000519	ET52B_011966-T1	Et15St008_011672-T1
OG0000519	ET52B_011914-T1	Et15St008_011781-T1
OG0000520	ET52B_007482-T1	Et15St008_011684-T1
OG0000522	ET52B_004938-T1, ET52B_010344-T1	Et15St008_011776-T1
OG0000523	ET52B_012053-T1, ET52B_011949-T1	Et15St008_011799-T1
OG0000524	ET52B_012015-T1, ET52B_011946-T1	Et15St008_011804-T1
OG0000527	ET52B_008072-T1	Et15St008_000003-T1
OG0000528	ET52B_008074-T1	Et15St008_000004-T1
OG0000529	ET52B_008075-T1	Et15St008_000005-T1
OG0000530	ET52B_008076-T1	Et15St008_000006-T1
OG0000531	ET52B_008077-T1	Et15St008_000007-T1
OG0000532	ET52B_008079-T1	Et15St008_000009-T1
OG0000533	ET52B_008080-T1	Et15St008_000010-T1
OG0000534	ET52B_008081-T1	Et15St008_000011-T1
OG0000535	ET52B_008082-T1	Et15St008_000012-T1
OG0000536	ET52B_008083-T1	Et15St008_000013-T1
OG0000537	ET52B_008085-T1	Et15St008_000015-T1
OG0000538	ET52B_008086-T1	Et15St008_000016-T1
OG0000539	ET52B_008087-T1	Et15St008_000017-T1
OG0000540	ET52B_008088-T1	Et15St008_000018-T1
OG0000541	ET52B_008089-T1	Et15St008_000019-T1
OG0000542	ET52B_008090-T1	Et15St008_000020-T1
OG0000543	ET52B_008091-T1	Et15St008_000021-T1
OG0000544	ET52B_008092-T1	Et15St008_000022-T1
OG0000545	ET52B_008093-T1	Et15St008_000023-T1
OG0000546	ET52B_008094-T1	Et15St008_000024-T1
OG0000547	ET52B_008095-T1	Et15St008_000025-T1
OG0000548	ET52B_008096-T1	Et15St008_000026-T1
OG0000549	ET52B_008097-T1	Et15St008_000027-T1
OG0000550	ET52B_008098-T1	Et15St008_000028-T1
OG0000551	ET52B_008099-T1	Et15St008_000029-T1
OG0000552	ET52B_008101-T1	Et15St008_000031-T1
OG0000553	ET52B_008102-T1	Et15St008_000032-T1
OG0000554	ET52B_008103-T1	Et15St008_000033-T1
OG0000555	ET52B_008104-T1	Et15St008_000034-T1
OG0000556	ET52B_008105-T1	Et15St008_000035-T1
OG0000557	ET52B_008106-T1	Et15St008_000036-T1
OG0000558	ET52B_008107-T1	Et15St008_000037-T1
OG0000559	ET52B_008108-T1	Et15St008_000038-T1
OG0000560	ET52B_008110-T1	Et15St008_000040-T1
OG0000561	ET52B_008111-T1	Et15St008_000041-T1
OG0000562	ET52B_008112-T1	Et15St008_000042-T1
OG0000563	ET52B_008113-T1	Et15St008_000043-T1
OG0000564	ET52B_008115-T1	Et15St008_000044-T1
OG0000565	ET52B_008117-T1	Et15St008_000046-T1
OG0000566	ET52B_008118-T1	Et15St008_000047-T1
OG0000567	ET52B_008119-T1	Et15St008_000048-T1
OG0000568	ET52B_008120-T1	Et15St008_000049-T1
OG0000569	ET52B_008121-T1	Et15St008_000050-T1
OG0000570	ET52B_008122-T1	Et15St008_000051-T1
OG0000571	ET52B_008123-T1	Et15St008_000052-T1
OG0000572	ET52B_008124-T1	Et15St008_000053-T1
OG0000573	ET52B_008125-T1	Et15St008_000054-T1
OG0000574	ET52B_008126-T1	Et15St008_000055-T1
OG0000575	ET52B_008127-T1	Et15St008_000056-T1
OG0000576	ET52B_008130-T1	Et15St008_000059-T1
OG0000577	ET52B_008131-T1	Et15St008_000060-T1
OG0000578	ET52B_008132-T1	Et15St008_000061-T1
OG0000579	ET52B_008133-T1	Et15St008_000062-T1
OG0000580	ET52B_008134-T1	Et15St008_000063-T1
OG0000581	ET52B_008136-T1	Et15St008_000065-T1
OG0000582	ET52B_008137-T1	Et15St008_000066-T1
OG0000583	ET52B_008138-T1	Et15St008_000067-T1
OG0000584	ET52B_008139-T1	Et15St008_000068-T1
OG0000585	ET52B_008140-T1	Et15St008_000069-T1
OG0000586	ET52B_008141-T1	Et15St008_000070-T1
OG0000587	ET52B_008142-T1	Et15St008_000072-T1
OG0000588	ET52B_008143-T1	Et15St008_000073-T1
OG0000589	ET52B_008144-T1	Et15St008_000074-T1
OG0000590	ET52B_008146-T1	Et15St008_000076-T1
OG0000591	ET52B_008147-T1	Et15St008_000077-T1
OG0000592	ET52B_008148-T1	Et15St008_000078-T1
OG0000593	ET52B_008149-T1	Et15St008_000079-T1
OG0000594	ET52B_008150-T1	Et15St008_000080-T1
OG0000595	ET52B_008151-T1	Et15St008_000081-T1
OG0000596	ET52B_008152-T1	Et15St008_000082-T1
OG0000597	ET52B_008153-T1	Et15St008_000083-T1
OG0000598	ET52B_008154-T1	Et15St008_000084-T1
OG0000599	ET52B_008155-T1	Et15St008_000085-T1
OG0000600	ET52B_008156-T1	Et15St008_000086-T1
OG0000601	ET52B_008158-T1	Et15St008_000088-T1
OG0000602	ET52B_008160-T1	Et15St008_000090-T1
OG0000603	ET52B_008163-T1	Et15St008_000093-T1
OG0000604	ET52B_008164-T1	Et15St008_000094-T1
OG0000605	ET52B_008165-T1	Et15St008_000095-T1
OG0000606	ET52B_008169-T1	Et15St008_000098-T1
OG0000607	ET52B_008170-T1	Et15St008_000099-T1
OG0000608	ET52B_008171-T1	Et15St008_000100-T1
OG0000609	ET52B_008172-T1	Et15St008_000101-T1
OG0000610	ET52B_008174-T1	Et15St008_000102-T1
OG0000611	ET52B_008175-T1	Et15St008_000103-T1
OG0000612	ET52B_008176-T1	Et15St008_000104-T1
OG0000613	ET52B_008177-T1	Et15St008_000105-T1
OG0000614	ET52B_008178-T1	Et15St008_000106-T1
OG0000615	ET52B_008179-T1	Et15St008_000107-T1
OG0000616	ET52B_008180-T1	Et15St008_000108-T1
OG0000617	ET52B_008182-T1	Et15St008_000109-T1
OG0000618	ET52B_008183-T1	Et15St008_000110-T1
OG0000619	ET52B_008184-T1	Et15St008_000111-T1
OG0000620	ET52B_008185-T1	Et15St008_000112-T1
OG0000621	ET52B_008186-T1	Et15St008_000113-T1
OG0000622	ET52B_008187-T1	Et15St008_000114-T1
OG0000623	ET52B_008188-T1	Et15St008_000115-T1
OG0000624	ET52B_008191-T1	Et15St008_000117-T1
OG0000625	ET52B_008192-T1	Et15St008_000118-T1
OG0000626	ET52B_008193-T1	Et15St008_000119-T1
OG0000627	ET52B_008194-T1	Et15St008_000120-T1
OG0000628	ET52B_008196-T1	Et15St008_000122-T1
OG0000629	ET52B_008197-T1	Et15St008_000123-T1
OG0000630	ET52B_008200-T1	Et15St008_000125-T1
OG0000631	ET52B_008201-T1	Et15St008_000126-T1
OG0000632	ET52B_008202-T1	Et15St008_000127-T1
OG0000633	ET52B_008203-T1	Et15St008_000128-T1
OG0000634	ET52B_008205-T1	Et15St008_000130-T1
OG0000635	ET52B_008207-T1	Et15St008_000132-T1
OG0000636	ET52B_008208-T1	Et15St008_000133-T1
OG0000637	ET52B_008209-T1	Et15St008_000134-T1
OG0000638	ET52B_008210-T1	Et15St008_000135-T1
OG0000639	ET52B_008211-T1	Et15St008_000136-T1
OG0000640	ET52B_008213-T1	Et15St008_000138-T1
OG0000641	ET52B_008214-T1	Et15St008_000139-T1
OG0000642	ET52B_008216-T1	Et15St008_000141-T1
OG0000643	ET52B_008219-T1	Et15St008_000144-T1
OG0000644	ET52B_008220-T1	Et15St008_000145-T1
OG0000645	ET52B_008221-T1	Et15St008_000146-T1
OG0000646	ET52B_008222-T1	Et15St008_000147-T1
OG0000647	ET52B_008223-T1	Et15St008_000148-T1
OG0000648	ET52B_008224-T1	Et15St008_000149-T1
OG0000649	ET52B_008225-T1	Et15St008_000150-T1
OG0000650	ET52B_008226-T1	Et15St008_000151-T1
OG0000651	ET52B_008227-T1	Et15St008_000152-T1
OG0000652	ET52B_008228-T1	Et15St008_000153-T1
OG0000653	ET52B_008229-T1	Et15St008_000154-T1
OG0000654	ET52B_008230-T1	Et15St008_000155-T1
OG0000655	ET52B_008231-T1	Et15St008_000156-T1
OG0000656	ET52B_008232-T1	Et15St008_000157-T1
OG0000657	ET52B_008233-T1	Et15St008_000158-T1
OG0000658	ET52B_008234-T1	Et15St008_000159-T1
OG0000659	ET52B_008237-T1	Et15St008_000161-T1
OG0000660	ET52B_008238-T1	Et15St008_000162-T1
OG0000661	ET52B_008239-T1	Et15St008_000163-T1
OG0000662	ET52B_008240-T1	Et15St008_000164-T1
OG0000663	ET52B_008241-T1	Et15St008_000165-T1
OG0000664	ET52B_008242-T1	Et15St008_000166-T1
OG0000665	ET52B_008243-T1	Et15St008_000167-T1
OG0000666	ET52B_008245-T1	Et15St008_000169-T1
OG0000667	ET52B_008246-T1	Et15St008_000170-T1
OG0000668	ET52B_008247-T1	Et15St008_000171-T1
OG0000669	ET52B_008248-T1	Et15St008_000172-T1
OG0000670	ET52B_008250-T1	Et15St008_000173-T1
OG0000671	ET52B_008251-T1	Et15St008_000174-T1
OG0000672	ET52B_008252-T1	Et15St008_000175-T1
OG0000673	ET52B_008253-T1	Et15St008_000176-T1
OG0000674	ET52B_008254-T1	Et15St008_000177-T1
OG0000675	ET52B_008255-T1	Et15St008_000178-T1
OG0000676	ET52B_008257-T1	Et15St008_000180-T1
OG0000677	ET52B_008258-T1	Et15St008_000181-T1
OG0000678	ET52B_008259-T1	Et15St008_000182-T1
OG0000679	ET52B_008260-T1	Et15St008_000183-T1
OG0000680	ET52B_008261-T1	Et15St008_000184-T1
OG0000681	ET52B_008263-T1	Et15St008_000186-T1
OG0000682	ET52B_008264-T1	Et15St008_000187-T1
OG0000683	ET52B_008265-T1	Et15St008_000188-T1
OG0000684	ET52B_008266-T1	Et15St008_000189-T1
OG0000685	ET52B_008267-T1	Et15St008_000190-T1
OG0000686	ET52B_008268-T1	Et15St008_000191-T1
OG0000687	ET52B_008269-T1	Et15St008_000192-T1
OG0000688	ET52B_008271-T1	Et15St008_000194-T1
OG0000689	ET52B_008272-T1	Et15St008_000195-T1
OG0000690	ET52B_008273-T1	Et15St008_000196-T1
OG0000691	ET52B_008274-T1	Et15St008_000197-T1
OG0000692	ET52B_008275-T1	Et15St008_000198-T1
OG0000693	ET52B_008276-T1	Et15St008_000199-T1
OG0000694	ET52B_008277-T1	Et15St008_000200-T1
OG0000695	ET52B_008278-T1	Et15St008_000201-T1
OG0000696	ET52B_008279-T1	Et15St008_000202-T1
OG0000697	ET52B_008280-T1	Et15St008_000203-T1
OG0000698	ET52B_008281-T1	Et15St008_000204-T1
OG0000699	ET52B_008282-T1	Et15St008_000205-T1
OG0000700	ET52B_008283-T1	Et15St008_000206-T1
OG0000701	ET52B_008284-T1	Et15St008_000207-T1
OG0000702	ET52B_008285-T1	Et15St008_000208-T1
OG0000703	ET52B_008286-T1	Et15St008_000209-T1
OG0000704	ET52B_008287-T1	Et15St008_000210-T1
OG0000705	ET52B_008288-T1	Et15St008_000211-T1
OG0000706	ET52B_008289-T1	Et15St008_000212-T1
OG0000707	ET52B_008291-T1	Et15St008_000214-T1
OG0000708	ET52B_008292-T1	Et15St008_000215-T1
OG0000709	ET52B_008294-T1	Et15St008_000217-T1
OG0000710	ET52B_008295-T1	Et15St008_000218-T1
OG0000711	ET52B_008296-T1	Et15St008_000219-T1
OG0000712	ET52B_008297-T1	Et15St008_000220-T1
OG0000713	ET52B_008298-T1	Et15St008_000221-T1
OG0000714	ET52B_008299-T1	Et15St008_000222-T1
OG0000715	ET52B_008300-T1	Et15St008_000223-T1
OG0000716	ET52B_008301-T1	Et15St008_000224-T1
OG0000717	ET52B_008302-T1	Et15St008_000225-T1
OG0000718	ET52B_008303-T1	Et15St008_000226-T1
OG0000719	ET52B_008304-T1	Et15St008_000227-T1
OG0000720	ET52B_008305-T1	Et15St008_000228-T1
OG0000721	ET52B_008307-T1	Et15St008_000230-T1
OG0000722	ET52B_008308-T1	Et15St008_000231-T1
OG0000723	ET52B_008309-T1	Et15St008_000232-T1
OG0000724	ET52B_008312-T1	Et15St008_000233-T1
OG0000725	ET52B_008313-T1	Et15St008_000234-T1
OG0000726	ET52B_008315-T1	Et15St008_000236-T1
OG0000727	ET52B_008316-T1	Et15St008_000237-T1
OG0000728	ET52B_008318-T1	Et15St008_000239-T1
OG0000729	ET52B_008319-T1	Et15St008_000242-T1
OG0000730	ET52B_008321-T1	Et15St008_000243-T1
OG0000731	ET52B_008322-T1	Et15St008_000244-T1
OG0000732	ET52B_008323-T1	Et15St008_000245-T1
OG0000733	ET52B_008324-T1	Et15St008_000246-T1
OG0000734	ET52B_008325-T1	Et15St008_000247-T1
OG0000735	ET52B_008326-T1	Et15St008_000248-T1
OG0000736	ET52B_008328-T1	Et15St008_000250-T1
OG0000737	ET52B_008330-T1	Et15St008_000252-T1
OG0000738	ET52B_008332-T1	Et15St008_000254-T1
OG0000739	ET52B_008333-T1	Et15St008_000255-T1
OG0000740	ET52B_008334-T1	Et15St008_000256-T1
OG0000741	ET52B_008335-T1	Et15St008_000257-T1
OG0000742	ET52B_008336-T1	Et15St008_000258-T1
OG0000743	ET52B_008337-T1	Et15St008_000259-T1
OG0000744	ET52B_008338-T1	Et15St008_000260-T1
OG0000745	ET52B_008340-T1	Et15St008_000262-T1
OG0000746	ET52B_008341-T1	Et15St008_000263-T1
OG0000747	ET52B_008343-T1	Et15St008_000265-T1
OG0000748	ET52B_008344-T1	Et15St008_000266-T1
OG0000749	ET52B_008345-T1	Et15St008_000267-T1
OG0000750	ET52B_008346-T1	Et15St008_000268-T1
OG0000751	ET52B_008347-T1	Et15St008_000269-T1
OG0000752	ET52B_008348-T1	Et15St008_000270-T1
OG0000753	ET52B_008350-T1	Et15St008_000272-T1
OG0000754	ET52B_008351-T1	Et15St008_000273-T1
OG0000755	ET52B_008352-T1	Et15St008_000274-T1
OG0000756	ET52B_008354-T1	Et15St008_000276-T1
OG0000757	ET52B_008355-T1	Et15St008_000277-T1
OG0000758	ET52B_008357-T1	Et15St008_000279-T1
OG0000759	ET52B_008358-T1	Et15St008_000280-T1
OG0000760	ET52B_008359-T1	Et15St008_000281-T1
OG0000761	ET52B_008360-T1	Et15St008_000282-T1
OG0000762	ET52B_008361-T1	Et15St008_000283-T1
OG0000763	ET52B_008362-T1	Et15St008_000284-T1
OG0000764	ET52B_008363-T1	Et15St008_000285-T1
OG0000765	ET52B_008364-T1	Et15St008_000286-T1
OG0000766	ET52B_008365-T1	Et15St008_000287-T1
OG0000767	ET52B_008367-T1	Et15St008_000289-T1
OG0000768	ET52B_008368-T1	Et15St008_000290-T1
OG0000769	ET52B_008370-T1	Et15St008_000292-T1
OG0000770	ET52B_008371-T1	Et15St008_000293-T1
OG0000771	ET52B_008372-T1	Et15St008_000294-T1
OG0000772	ET52B_008373-T1	Et15St008_000295-T1
OG0000773	ET52B_008375-T1	Et15St008_000297-T1
OG0000774	ET52B_008376-T1	Et15St008_000298-T1
OG0000775	ET52B_008377-T1	Et15St008_000299-T1
OG0000776	ET52B_008378-T1	Et15St008_000300-T1
OG0000777	ET52B_008379-T1	Et15St008_000302-T1
OG0000778	ET52B_008384-T1	Et15St008_000303-T1
OG0000779	ET52B_008383-T1	Et15St008_000304-T1
OG0000780	ET52B_008382-T1	Et15St008_000305-T1
OG0000781	ET52B_008380-T1	Et15St008_000307-T1
OG0000782	ET52B_008385-T1	Et15St008_000308-T1
OG0000783	ET52B_008386-T1	Et15St008_000309-T1
OG0000784	ET52B_008387-T1	Et15St008_000310-T1
OG0000785	ET52B_008388-T1	Et15St008_000311-T1
OG0000786	ET52B_008389-T1	Et15St008_000312-T1
OG0000787	ET52B_008390-T1	Et15St008_000313-T1
OG0000788	ET52B_008391-T1	Et15St008_000314-T1
OG0000789	ET52B_008392-T1	Et15St008_000315-T1
OG0000790	ET52B_008393-T1	Et15St008_000316-T1
OG0000791	ET52B_008394-T1	Et15St008_000317-T1
OG0000792	ET52B_008395-T1	Et15St008_000318-T1
OG0000793	ET52B_008396-T1	Et15St008_000319-T1
OG0000794	ET52B_008397-T1	Et15St008_000320-T1
OG0000795	ET52B_008399-T1	Et15St008_000322-T1
OG0000796	ET52B_008401-T1	Et15St008_000325-T1
OG0000797	ET52B_008402-T1	Et15St008_000326-T1
OG0000798	ET52B_008404-T1	Et15St008_000328-T1
OG0000799	ET52B_008405-T1	Et15St008_000329-T1
OG0000800	ET52B_008406-T1	Et15St008_000330-T1
OG0000801	ET52B_008407-T1	Et15St008_000331-T1
OG0000802	ET52B_008408-T1	Et15St008_000332-T1
OG0000803	ET52B_008409-T1	Et15St008_000333-T1
OG0000804	ET52B_008410-T1	Et15St008_000334-T1
OG0000805	ET52B_008411-T1	Et15St008_000335-T1
OG0000806	ET52B_008412-T1	Et15St008_000336-T1
OG0000807	ET52B_008413-T1	Et15St008_000337-T1
OG0000808	ET52B_008414-T1	Et15St008_000338-T1
OG0000809	ET52B_008415-T1	Et15St008_000339-T1
OG0000810	ET52B_008416-T1	Et15St008_000340-T1
OG0000811	ET52B_008417-T1	Et15St008_000341-T1
OG0000812	ET52B_008418-T1	Et15St008_000342-T1
OG0000813	ET52B_008420-T1	Et15St008_000343-T1
OG0000814	ET52B_008421-T1	Et15St008_000344-T1
OG0000815	ET52B_008422-T1	Et15St008_000345-T1
OG0000816	ET52B_008423-T1	Et15St008_000346-T1
OG0000817	ET52B_008424-T1	Et15St008_000347-T1
OG0000818	ET52B_008425-T1	Et15St008_000348-T1
OG0000819	ET52B_008426-T1	Et15St008_000349-T1
OG0000820	ET52B_008427-T1	Et15St008_000350-T1
OG0000821	ET52B_008428-T1	Et15St008_000351-T1
OG0000822	ET52B_008429-T1	Et15St008_000353-T1
OG0000823	ET52B_008430-T1	Et15St008_000354-T1
OG0000824	ET52B_008431-T1	Et15St008_000355-T1
OG0000825	ET52B_008432-T1	Et15St008_000356-T1
OG0000826	ET52B_008433-T1	Et15St008_000357-T1
OG0000827	ET52B_008434-T1	Et15St008_000358-T1
OG0000828	ET52B_008437-T1	Et15St008_000360-T1
OG0000829	ET52B_008438-T1	Et15St008_000361-T1
OG0000830	ET52B_008440-T1	Et15St008_000362-T1
OG0000831	ET52B_008441-T1	Et15St008_000363-T1
OG0000832	ET52B_008442-T1	Et15St008_000364-T1
OG0000833	ET52B_008443-T1	Et15St008_000365-T1
OG0000834	ET52B_008445-T1	Et15St008_000367-T1
OG0000835	ET52B_008446-T1	Et15St008_000368-T1
OG0000836	ET52B_008447-T1	Et15St008_000369-T1
OG0000837	ET52B_008448-T1	Et15St008_000371-T1
OG0000838	ET52B_008449-T1	Et15St008_000372-T1
OG0000839	ET52B_008450-T1	Et15St008_000373-T1
OG0000840	ET52B_008452-T1	Et15St008_000375-T1
OG0000841	ET52B_008453-T1	Et15St008_000376-T1
OG0000842	ET52B_008454-T1	Et15St008_000377-T1
OG0000843	ET52B_008455-T1	Et15St008_000378-T1
OG0000844	ET52B_008456-T1	Et15St008_000379-T1
OG0000845	ET52B_008457-T1	Et15St008_000380-T1
OG0000846	ET52B_008458-T1	Et15St008_000381-T1
OG0000847	ET52B_008459-T1	Et15St008_000382-T1
OG0000848	ET52B_008460-T1	Et15St008_000383-T1
OG0000849	ET52B_008461-T1	Et15St008_000384-T1
OG0000850	ET52B_008463-T1	Et15St008_000386-T1
OG0000851	ET52B_008464-T1	Et15St008_000387-T1
OG0000852	ET52B_008466-T1	Et15St008_000390-T1
OG0000853	ET52B_008467-T1	Et15St008_000391-T1
OG0000854	ET52B_008468-T1	Et15St008_000392-T1
OG0000855	ET52B_008469-T1	Et15St008_000393-T1
OG0000856	ET52B_008470-T1	Et15St008_000394-T1
OG0000857	ET52B_008471-T1	Et15St008_000396-T1
OG0000858	ET52B_008472-T1	Et15St008_000397-T1
OG0000859	ET52B_008473-T1	Et15St008_000399-T1
OG0000860	ET52B_008474-T1	Et15St008_000400-T1
OG0000861	ET52B_008475-T1	Et15St008_000401-T1
OG0000862	ET52B_008476-T1	Et15St008_000402-T1
OG0000863	ET52B_008477-T1	Et15St008_000403-T1
OG0000864	ET52B_008478-T1	Et15St008_000404-T1
OG0000865	ET52B_008479-T1	Et15St008_000405-T1
OG0000866	ET52B_008480-T1	Et15St008_000406-T1
OG0000867	ET52B_008481-T1	Et15St008_000407-T1
OG0000868	ET52B_008482-T1	Et15St008_000408-T1
OG0000869	ET52B_008483-T1	Et15St008_000409-T1
OG0000870	ET52B_008484-T1	Et15St008_000410-T1
OG0000871	ET52B_008485-T1	Et15St008_000411-T1
OG0000872	ET52B_008486-T1	Et15St008_000412-T1
OG0000873	ET52B_008488-T1	Et15St008_000414-T1
OG0000874	ET52B_008489-T1	Et15St008_000415-T1
OG0000875	ET52B_008491-T1	Et15St008_000417-T1
OG0000876	ET52B_008492-T1	Et15St008_000418-T1
OG0000877	ET52B_008493-T1	Et15St008_000419-T1
OG0000878	ET52B_008494-T1	Et15St008_000421-T1
OG0000879	ET52B_008495-T1	Et15St008_000422-T1
OG0000880	ET52B_008496-T1	Et15St008_000423-T1
OG0000881	ET52B_008497-T1	Et15St008_000424-T1
OG0000882	ET52B_008498-T1	Et15St008_000425-T1
OG0000883	ET52B_008500-T1	Et15St008_000427-T1
OG0000884	ET52B_008501-T1	Et15St008_000428-T1
OG0000885	ET52B_008502-T1	Et15St008_000429-T1
OG0000886	ET52B_008503-T1	Et15St008_000430-T1
OG0000887	ET52B_008504-T1	Et15St008_000431-T1
OG0000888	ET52B_008505-T1	Et15St008_000432-T1
OG0000889	ET52B_008506-T1	Et15St008_000433-T1
OG0000890	ET52B_008507-T1	Et15St008_000434-T1
OG0000891	ET52B_008508-T1	Et15St008_000435-T1
OG0000892	ET52B_008509-T1	Et15St008_000436-T1
OG0000893	ET52B_008510-T1	Et15St008_000437-T1
OG0000894	ET52B_008511-T1	Et15St008_000438-T1
OG0000895	ET52B_008512-T1	Et15St008_000439-T1
OG0000896	ET52B_008513-T1	Et15St008_000440-T1
OG0000897	ET52B_008514-T1	Et15St008_000441-T1
OG0000898	ET52B_008516-T1	Et15St008_000443-T1
OG0000899	ET52B_008518-T1	Et15St008_000444-T1
OG0000900	ET52B_008520-T1	Et15St008_000446-T1
OG0000901	ET52B_008521-T1	Et15St008_000447-T1
OG0000902	ET52B_008522-T1	Et15St008_000448-T1
OG0000903	ET52B_008524-T1	Et15St008_000449-T1
OG0000904	ET52B_008525-T1	Et15St008_000450-T1
OG0000905	ET52B_008526-T1	Et15St008_000451-T1
OG0000906	ET52B_008527-T1	Et15St008_000452-T1
OG0000907	ET52B_008528-T1	Et15St008_000453-T1
OG0000908	ET52B_008529-T1	Et15St008_000454-T1
OG0000909	ET52B_008530-T1	Et15St008_000455-T1
OG0000910	ET52B_008531-T1	Et15St008_000456-T1
OG0000911	ET52B_008532-T1	Et15St008_000457-T1
OG0000912	ET52B_008534-T1	Et15St008_000459-T1
OG0000913	ET52B_008535-T1	Et15St008_000460-T1
OG0000914	ET52B_008536-T1	Et15St008_000461-T1
OG0000915	ET52B_008537-T1	Et15St008_000462-T1
OG0000916	ET52B_008538-T1	Et15St008_000464-T1
OG0000917	ET52B_008539-T1	Et15St008_000465-T1
OG0000918	ET52B_008540-T1	Et15St008_000466-T1
OG0000919	ET52B_008543-T1	Et15St008_000469-T1
OG0000920	ET52B_008544-T1	Et15St008_000470-T1
OG0000921	ET52B_008545-T1	Et15St008_000471-T1
OG0000922	ET52B_008546-T1	Et15St008_000472-T1
OG0000923	ET52B_008547-T1	Et15St008_000473-T1
OG0000924	ET52B_008548-T1	Et15St008_000474-T1
OG0000925	ET52B_008549-T1	Et15St008_000475-T1
OG0000926	ET52B_008550-T1	Et15St008_000476-T1
OG0000927	ET52B_008551-T1	Et15St008_000477-T1
OG0000928	ET52B_008552-T1	Et15St008_000478-T1
OG0000929	ET52B_008555-T1	Et15St008_000481-T1
OG0000930	ET52B_008556-T1	Et15St008_000482-T1
OG0000931	ET52B_008557-T1	Et15St008_000483-T1
OG0000932	ET52B_008558-T1	Et15St008_000484-T1
OG0000933	ET52B_008559-T1	Et15St008_000485-T1
OG0000934	ET52B_008560-T1	Et15St008_000486-T1
OG0000935	ET52B_008561-T1	Et15St008_000487-T1
OG0000936	ET52B_008562-T1	Et15St008_000488-T1
OG0000937	ET52B_008563-T1	Et15St008_000489-T1
OG0000938	ET52B_008565-T1	Et15St008_000490-T1
OG0000939	ET52B_008566-T1	Et15St008_000491-T1
OG0000940	ET52B_008567-T1	Et15St008_000493-T1
OG0000941	ET52B_008568-T1	Et15St008_000494-T1
OG0000942	ET52B_008569-T1	Et15St008_000495-T1
OG0000943	ET52B_008570-T1	Et15St008_000496-T1
OG0000944	ET52B_008571-T1	Et15St008_000497-T1
OG0000945	ET52B_008572-T1	Et15St008_000498-T1
OG0000946	ET52B_008573-T1	Et15St008_000499-T1
OG0000947	ET52B_008574-T1	Et15St008_000500-T1
OG0000948	ET52B_008575-T1	Et15St008_000501-T1
OG0000949	ET52B_008576-T1	Et15St008_000502-T1
OG0000950	ET52B_008577-T1	Et15St008_000503-T1
OG0000951	ET52B_008578-T1	Et15St008_000504-T1
OG0000952	ET52B_008579-T1	Et15St008_000505-T1
OG0000953	ET52B_008580-T1	Et15St008_000506-T1
OG0000954	ET52B_008582-T1	Et15St008_000507-T1
OG0000955	ET52B_008583-T1	Et15St008_000508-T1
OG0000956	ET52B_008584-T1	Et15St008_000509-T1
OG0000957	ET52B_008585-T1	Et15St008_000510-T1
OG0000958	ET52B_008586-T1	Et15St008_000511-T1
OG0000959	ET52B_008587-T1	Et15St008_000512-T1
OG0000960	ET52B_008589-T1	Et15St008_000513-T1
OG0000961	ET52B_008590-T1	Et15St008_000514-T1
OG0000962	ET52B_008591-T1	Et15St008_000515-T1
OG0000963	ET52B_008592-T1	Et15St008_000516-T1
OG0000964	ET52B_008593-T1	Et15St008_000517-T1
OG0000965	ET52B_008594-T1	Et15St008_000518-T1
OG0000966	ET52B_008595-T1	Et15St008_000519-T1
OG0000967	ET52B_008596-T1	Et15St008_000520-T1
OG0000968	ET52B_008597-T1	Et15St008_000521-T1
OG0000969	ET52B_008598-T1	Et15St008_000522-T1
OG0000970	ET52B_008599-T1	Et15St008_000523-T1
OG0000971	ET52B_008600-T1	Et15St008_000524-T1
OG0000972	ET52B_008601-T1	Et15St008_000525-T1
OG0000973	ET52B_008602-T1	Et15St008_000526-T1
OG0000974	ET52B_008603-T1	Et15St008_000527-T1
OG0000975	ET52B_008605-T1	Et15St008_000529-T1
OG0000976	ET52B_008606-T1	Et15St008_000530-T1
OG0000977	ET52B_008607-T1	Et15St008_000531-T1
OG0000978	ET52B_008608-T1	Et15St008_000532-T1
OG0000979	ET52B_008609-T1	Et15St008_000533-T1
OG0000980	ET52B_008610-T1	Et15St008_000534-T1
OG0000981	ET52B_008611-T1	Et15St008_000535-T1
OG0000982	ET52B_008612-T1	Et15St008_000536-T1
OG0000983	ET52B_008615-T1	Et15St008_000539-T1
OG0000984	ET52B_008616-T1	Et15St008_000540-T1
OG0000985	ET52B_008617-T1	Et15St008_000541-T1
OG0000986	ET52B_008618-T1	Et15St008_000542-T1
OG0000987	ET52B_008619-T1	Et15St008_000543-T1
OG0000988	ET52B_008620-T1	Et15St008_000544-T1
OG0000989	ET52B_008621-T1	Et15St008_000545-T1
OG0000990	ET52B_008622-T1	Et15St008_000546-T1
OG0000991	ET52B_008623-T1	Et15St008_000547-T1
OG0000992	ET52B_008624-T1	Et15St008_000548-T1
OG0000993	ET52B_008625-T1	Et15St008_000549-T1
OG0000994	ET52B_008626-T1	Et15St008_000550-T1
OG0000995	ET52B_008628-T1	Et15St008_000552-T1
OG0000996	ET52B_008629-T1	Et15St008_000553-T1
OG0000997	ET52B_008630-T1	Et15St008_000554-T1
OG0000998	ET52B_008631-T1	Et15St008_000555-T1
OG0000999	ET52B_008633-T1	Et15St008_000557-T1
OG0001000	ET52B_008634-T1	Et15St008_000558-T1
OG0001001	ET52B_008637-T1	Et15St008_000560-T1
OG0001002	ET52B_008638-T1	Et15St008_000561-T1
OG0001003	ET52B_008639-T1	Et15St008_000562-T1
OG0001004	ET52B_008640-T1	Et15St008_000563-T1
OG0001005	ET52B_008641-T1	Et15St008_000564-T1
OG0001006	ET52B_008642-T1	Et15St008_000565-T1
OG0001007	ET52B_008643-T1	Et15St008_000566-T1
OG0001008	ET52B_008644-T1	Et15St008_000567-T1
OG0001009	ET52B_008645-T1	Et15St008_000568-T1
OG0001010	ET52B_008646-T1	Et15St008_000569-T1
OG0001011	ET52B_008647-T1	Et15St008_000570-T1
OG0001012	ET52B_008649-T1	Et15St008_000572-T1
OG0001013	ET52B_008650-T1	Et15St008_000573-T1
OG0001014	ET52B_008651-T1	Et15St008_000574-T1
OG0001015	ET52B_008652-T1	Et15St008_000575-T1
OG0001016	ET52B_008653-T1	Et15St008_000576-T1
OG0001017	ET52B_008654-T1	Et15St008_000577-T1
OG0001018	ET52B_008655-T1	Et15St008_000578-T1
OG0001019	ET52B_008656-T1	Et15St008_000579-T1
OG0001020	ET52B_008658-T1	Et15St008_000581-T1
OG0001021	ET52B_008659-T1	Et15St008_000582-T1
OG0001022	ET52B_008662-T1	Et15St008_000584-T1
OG0001023	ET52B_008666-T1	Et15St008_000588-T1
OG0001024	ET52B_008667-T1	Et15St008_000589-T1
OG0001025	ET52B_008668-T1	Et15St008_000590-T1
OG0001026	ET52B_008669-T1	Et15St008_000591-T1
OG0001027	ET52B_008670-T1	Et15St008_000593-T1
OG0001028	ET52B_008671-T1	Et15St008_000594-T1
OG0001029	ET52B_008672-T1	Et15St008_000595-T1
OG0001030	ET52B_008673-T1	Et15St008_000596-T1
OG0001031	ET52B_008675-T1	Et15St008_000597-T1
OG0001032	ET52B_008676-T1	Et15St008_000598-T1
OG0001033	ET52B_008677-T1	Et15St008_000599-T1
OG0001034	ET52B_008678-T1	Et15St008_000600-T1
OG0001035	ET52B_008679-T1	Et15St008_000601-T1
OG0001036	ET52B_008680-T1	Et15St008_000602-T1
OG0001037	ET52B_008681-T1	Et15St008_000603-T1
OG0001038	ET52B_008682-T1	Et15St008_000604-T1
OG0001039	ET52B_008683-T1	Et15St008_000605-T1
OG0001040	ET52B_008684-T1	Et15St008_000606-T1
OG0001041	ET52B_008685-T1	Et15St008_000607-T1
OG0001042	ET52B_008686-T1	Et15St008_000608-T1
OG0001043	ET52B_008687-T1	Et15St008_000609-T1
OG0001044	ET52B_008688-T1	Et15St008_000610-T1
OG0001045	ET52B_008689-T1	Et15St008_000611-T1
OG0001046	ET52B_008690-T1	Et15St008_000612-T1
OG0001047	ET52B_008691-T1	Et15St008_000613-T1
OG0001048	ET52B_008692-T1	Et15St008_000614-T1
OG0001049	ET52B_008693-T1	Et15St008_000615-T1
OG0001050	ET52B_008694-T1	Et15St008_000616-T1
OG0001051	ET52B_008695-T1	Et15St008_000617-T1
OG0001052	ET52B_008696-T1	Et15St008_000618-T1
OG0001053	ET52B_008698-T1	Et15St008_000620-T1
OG0001054	ET52B_008701-T1	Et15St008_000623-T1
OG0001055	ET52B_008706-T1	Et15St008_000628-T1
OG0001056	ET52B_008707-T1	Et15St008_006940-T1, Et15St008_000629-T1
OG0001057	ET52B_008710-T1	Et15St008_000632-T1
OG0001058	ET52B_008712-T1	Et15St008_000634-T1
OG0001060	ET52B_008722-T1	Et15St008_000643-T1
OG0001061	ET52B_008723-T1	Et15St008_000644-T1
OG0001062	ET52B_008724-T1	Et15St008_000645-T1
OG0001063	ET52B_008725-T1	Et15St008_000646-T1
OG0001064	ET52B_008726-T1	Et15St008_000647-T1
OG0001065	ET52B_008727-T1	Et15St008_000648-T1
OG0001066	ET52B_008728-T1	Et15St008_000649-T1
OG0001067	ET52B_008729-T1	Et15St008_000650-T1
OG0001068	ET52B_008730-T1	Et15St008_000651-T1
OG0001069	ET52B_008731-T1	Et15St008_000652-T1
OG0001070	ET52B_008732-T1	Et15St008_000653-T1
OG0001071	ET52B_008734-T1	Et15St008_000654-T1
OG0001072	ET52B_008735-T1	Et15St008_000655-T1
OG0001073	ET52B_008736-T1	Et15St008_000656-T1
OG0001074	ET52B_008737-T1	Et15St008_000657-T1
OG0001075	ET52B_008739-T1	Et15St008_000659-T1
OG0001076	ET52B_008740-T1	Et15St008_000660-T1
OG0001077	ET52B_008741-T1	Et15St008_000661-T1
OG0001078	ET52B_008742-T1	Et15St008_000662-T1
OG0001079	ET52B_008743-T1	Et15St008_000663-T1
OG0001080	ET52B_008744-T1	Et15St008_000664-T1
OG0001081	ET52B_008745-T1	Et15St008_000665-T1
OG0001082	ET52B_008746-T1	Et15St008_000666-T1
OG0001083	ET52B_008748-T1	Et15St008_000667-T1
OG0001084	ET52B_008749-T1	Et15St008_000668-T1
OG0001085	ET52B_008750-T1	Et15St008_000669-T1
OG0001086	ET52B_008751-T1	Et15St008_000670-T1
OG0001087	ET52B_008752-T1	Et15St008_000671-T1
OG0001088	ET52B_008753-T1	Et15St008_000672-T1
OG0001089	ET52B_008754-T1	Et15St008_000673-T1
OG0001090	ET52B_008755-T1	Et15St008_000674-T1
OG0001091	ET52B_008756-T1	Et15St008_000675-T1
OG0001092	ET52B_008757-T1	Et15St008_000677-T1
OG0001093	ET52B_008758-T1	Et15St008_000678-T1
OG0001094	ET52B_008760-T1	Et15St008_000680-T1
OG0001095	ET52B_008761-T1	Et15St008_000681-T1
OG0001096	ET52B_008762-T1	Et15St008_000682-T1
OG0001097	ET52B_008764-T1	Et15St008_000683-T1
OG0001098	ET52B_008765-T1	Et15St008_000684-T1
OG0001099	ET52B_008766-T1	Et15St008_000685-T1
OG0001100	ET52B_008767-T1	Et15St008_000686-T1
OG0001101	ET52B_008768-T1	Et15St008_000687-T1
OG0001102	ET52B_008769-T1	Et15St008_000688-T1
OG0001103	ET52B_008770-T1	Et15St008_000689-T1
OG0001104	ET52B_008771-T1	Et15St008_000690-T1
OG0001105	ET52B_008772-T1	Et15St008_000691-T1
OG0001106	ET52B_008773-T1	Et15St008_000692-T1
OG0001107	ET52B_008775-T1	Et15St008_000694-T1
OG0001108	ET52B_008776-T1	Et15St008_000695-T1
OG0001109	ET52B_008777-T1	Et15St008_000696-T1
OG0001110	ET52B_008778-T1	Et15St008_000697-T1
OG0001111	ET52B_008779-T1	Et15St008_000698-T1
OG0001112	ET52B_008780-T1	Et15St008_000699-T1
OG0001113	ET52B_008781-T1	Et15St008_000700-T1
OG0001114	ET52B_008782-T1	Et15St008_000701-T1
OG0001115	ET52B_008783-T1	Et15St008_000702-T1
OG0001116	ET52B_008784-T1	Et15St008_000703-T1
OG0001117	ET52B_008785-T1	Et15St008_000704-T1
OG0001118	ET52B_008786-T1	Et15St008_000705-T1
OG0001119	ET52B_008787-T1	Et15St008_000706-T1
OG0001120	ET52B_008788-T1	Et15St008_000707-T1
OG0001121	ET52B_008789-T1	Et15St008_000708-T1
OG0001122	ET52B_008790-T1	Et15St008_000709-T1
OG0001123	ET52B_008792-T1	Et15St008_000710-T1
OG0001124	ET52B_008793-T1	Et15St008_000711-T1
OG0001125	ET52B_008794-T1	Et15St008_000712-T1
OG0001126	ET52B_008795-T1	Et15St008_000713-T1
OG0001127	ET52B_008796-T1	Et15St008_000714-T1
OG0001128	ET52B_008797-T1	Et15St008_000715-T1
OG0001129	ET52B_008798-T1	Et15St008_000716-T1
OG0001130	ET52B_008799-T1	Et15St008_000717-T1
OG0001131	ET52B_008800-T1	Et15St008_000718-T1
OG0001132	ET52B_008801-T1	Et15St008_000719-T1
OG0001133	ET52B_008802-T1	Et15St008_000720-T1
OG0001134	ET52B_008806-T1	Et15St008_000721-T1
OG0001135	ET52B_008807-T1	Et15St008_000722-T1
OG0001136	ET52B_008809-T1	Et15St008_000724-T1
OG0001137	ET52B_008810-T1	Et15St008_000725-T1
OG0001138	ET52B_008814-T1	Et15St008_000727-T1
OG0001139	ET52B_008815-T1	Et15St008_000728-T1
OG0001140	ET52B_008816-T1	Et15St008_000729-T1
OG0001141	ET52B_008817-T1	Et15St008_000730-T1
OG0001142	ET52B_008818-T1	Et15St008_000731-T1
OG0001143	ET52B_008820-T1	Et15St008_000733-T1
OG0001144	ET52B_008821-T1	Et15St008_000734-T1
OG0001145	ET52B_008822-T1	Et15St008_000735-T1
OG0001146	ET52B_008823-T1	Et15St008_000736-T1
OG0001147	ET52B_008825-T1	Et15St008_000738-T1
OG0001148	ET52B_008826-T1	Et15St008_000739-T1
OG0001149	ET52B_008827-T1	Et15St008_000740-T1
OG0001150	ET52B_008828-T1	Et15St008_000741-T1
OG0001151	ET52B_008829-T1	Et15St008_000742-T1
OG0001152	ET52B_008830-T1	Et15St008_000743-T1
OG0001153	ET52B_008831-T1	Et15St008_000744-T1
OG0001154	ET52B_008832-T1	Et15St008_000745-T1
OG0001155	ET52B_008833-T1	Et15St008_000746-T1
OG0001156	ET52B_008834-T1	Et15St008_000747-T1
OG0001157	ET52B_008835-T1	Et15St008_000748-T1
OG0001158	ET52B_008836-T1	Et15St008_000749-T1
OG0001159	ET52B_008838-T1	Et15St008_000751-T1
OG0001160	ET52B_008839-T1	Et15St008_000752-T1
OG0001161	ET52B_008841-T1	Et15St008_000754-T1
OG0001162	ET52B_008844-T1	Et15St008_000757-T1
OG0001163	ET52B_008845-T1	Et15St008_000758-T1
OG0001164	ET52B_008848-T1	Et15St008_000761-T1
OG0001165	ET52B_008849-T1	Et15St008_000762-T1
OG0001166	ET52B_008850-T1	Et15St008_000763-T1
OG0001167	ET52B_008851-T1	Et15St008_000764-T1
OG0001168	ET52B_008852-T1	Et15St008_000765-T1
OG0001169	ET52B_008853-T1	Et15St008_000766-T1
OG0001170	ET52B_008854-T1	Et15St008_000767-T1
OG0001171	ET52B_008855-T1	Et15St008_000768-T1
OG0001172	ET52B_008856-T1	Et15St008_000769-T1
OG0001173	ET52B_008857-T1	Et15St008_000770-T1
OG0001174	ET52B_008858-T1	Et15St008_000771-T1
OG0001175	ET52B_008859-T1	Et15St008_000772-T1
OG0001176	ET52B_008860-T1	Et15St008_000773-T1
OG0001177	ET52B_008862-T1	Et15St008_000774-T1
OG0001178	ET52B_008864-T1	Et15St008_000776-T1
OG0001179	ET52B_008866-T1	Et15St008_000777-T1
OG0001180	ET52B_008867-T1	Et15St008_000778-T1
OG0001181	ET52B_008868-T1	Et15St008_000779-T1
OG0001182	ET52B_008869-T1	Et15St008_000780-T1
OG0001183	ET52B_008870-T1	Et15St008_000781-T1
OG0001184	ET52B_008871-T1	Et15St008_000782-T1
OG0001185	ET52B_008872-T1	Et15St008_000783-T1
OG0001186	ET52B_008873-T1	Et15St008_000784-T1
OG0001187	ET52B_008874-T1	Et15St008_000785-T1
OG0001188	ET52B_008875-T1	Et15St008_000786-T1
OG0001189	ET52B_008878-T1	Et15St008_000789-T1
OG0001190	ET52B_008879-T1	Et15St008_000790-T1
OG0001191	ET52B_008881-T1	Et15St008_000792-T1
OG0001192	ET52B_008882-T1	Et15St008_000793-T1
OG0001193	ET52B_008883-T1	Et15St008_000794-T1
OG0001194	ET52B_008884-T1	Et15St008_000795-T1
OG0001195	ET52B_008885-T1	Et15St008_000796-T1
OG0001196	ET52B_008886-T1	Et15St008_000798-T1
OG0001197	ET52B_008887-T1	Et15St008_000799-T1
OG0001198	ET52B_008888-T1	Et15St008_000800-T1
OG0001199	ET52B_008890-T1	Et15St008_000802-T1
OG0001200	ET52B_008891-T1	Et15St008_000803-T1
OG0001201	ET52B_008892-T1	Et15St008_000804-T1
OG0001202	ET52B_008893-T1	Et15St008_000805-T1
OG0001203	ET52B_008894-T1	Et15St008_000806-T1
OG0001204	ET52B_008895-T1	Et15St008_000807-T1
OG0001205	ET52B_008896-T1	Et15St008_000808-T1
OG0001206	ET52B_008898-T1	Et15St008_000811-T1
OG0001207	ET52B_008899-T1	Et15St008_000812-T1
OG0001208	ET52B_008900-T1	Et15St008_000813-T1
OG0001209	ET52B_008901-T1	Et15St008_000814-T1
OG0001210	ET52B_008902-T1	Et15St008_000815-T1
OG0001211	ET52B_008903-T1	Et15St008_000816-T1
OG0001212	ET52B_008904-T1	Et15St008_000817-T1
OG0001213	ET52B_008905-T1	Et15St008_000818-T1
OG0001214	ET52B_008907-T1	Et15St008_000820-T1
OG0001215	ET52B_008908-T1	Et15St008_000821-T1
OG0001216	ET52B_008910-T1	Et15St008_000823-T1
OG0001217	ET52B_008912-T1	Et15St008_000825-T1
OG0001218	ET52B_008913-T1	Et15St008_000826-T1
OG0001219	ET52B_008918-T1	Et15St008_000828-T1
OG0001220	ET52B_008920-T1	Et15St008_000830-T1
OG0001221	ET52B_008921-T1	Et15St008_000831-T1
OG0001222	ET52B_008922-T1	Et15St008_000832-T1
OG0001223	ET52B_008923-T1	Et15St008_000833-T1
OG0001224	ET52B_008924-T1	Et15St008_000834-T1
OG0001225	ET52B_008925-T1	Et15St008_000835-T1
OG0001226	ET52B_008926-T1	Et15St008_000836-T1
OG0001227	ET52B_008928-T1	Et15St008_000838-T1
OG0001228	ET52B_008929-T1	Et15St008_000839-T1
OG0001229	ET52B_008930-T1	Et15St008_000840-T1
OG0001230	ET52B_008931-T1	Et15St008_000841-T1
OG0001231	ET52B_008932-T1	Et15St008_000842-T1
OG0001232	ET52B_008935-T1	Et15St008_000845-T1
OG0001233	ET52B_008936-T1	Et15St008_000846-T1
OG0001234	ET52B_008937-T1	Et15St008_000847-T1
OG0001235	ET52B_008938-T1	Et15St008_000848-T1
OG0001236	ET52B_008939-T1	Et15St008_000849-T1
OG0001237	ET52B_008940-T1	Et15St008_000850-T1
OG0001238	ET52B_008941-T1	Et15St008_000851-T1
OG0001239	ET52B_008942-T1	Et15St008_000852-T1
OG0001240	ET52B_008943-T1	Et15St008_000853-T1
OG0001241	ET52B_008944-T1	Et15St008_000854-T1
OG0001242	ET52B_008945-T1	Et15St008_000855-T1
OG0001243	ET52B_008946-T1	Et15St008_000856-T1
OG0001244	ET52B_008948-T1	Et15St008_000858-T1
OG0001245	ET52B_008950-T1	Et15St008_000860-T1
OG0001246	ET52B_008951-T1	Et15St008_000861-T1
OG0001247	ET52B_008952-T1	Et15St008_000862-T1
OG0001248	ET52B_008953-T1	Et15St008_000863-T1
OG0001249	ET52B_008954-T1	Et15St008_000864-T1
OG0001250	ET52B_008955-T1	Et15St008_000865-T1
OG0001251	ET52B_008956-T1	Et15St008_000866-T1
OG0001252	ET52B_008958-T1	Et15St008_000868-T1
OG0001253	ET52B_008959-T1	Et15St008_000869-T1
OG0001254	ET52B_008960-T1	Et15St008_000870-T1
OG0001255	ET52B_008961-T1	Et15St008_000871-T1
OG0001256	ET52B_008962-T1	Et15St008_000872-T1
OG0001257	ET52B_008963-T1	Et15St008_000873-T1
OG0001258	ET52B_008964-T1	Et15St008_000874-T1
OG0001259	ET52B_008965-T1	Et15St008_000875-T1
OG0001260	ET52B_008966-T1	Et15St008_000876-T1
OG0001261	ET52B_008967-T1	Et15St008_000877-T1
OG0001262	ET52B_008968-T1	Et15St008_000878-T1
OG0001263	ET52B_008969-T1	Et15St008_000879-T1
OG0001264	ET52B_008970-T1	Et15St008_000880-T1
OG0001265	ET52B_008971-T1	Et15St008_000881-T1
OG0001266	ET52B_008972-T1	Et15St008_000883-T1
OG0001267	ET52B_008973-T1	Et15St008_000884-T1
OG0001268	ET52B_008974-T1	Et15St008_000885-T1
OG0001269	ET52B_008975-T1	Et15St008_000886-T1
OG0001270	ET52B_008976-T1	Et15St008_000887-T1
OG0001271	ET52B_008977-T1	Et15St008_000888-T1
OG0001272	ET52B_008978-T1	Et15St008_000889-T1
OG0001273	ET52B_008979-T1	Et15St008_000890-T1
OG0001274	ET52B_008980-T1	Et15St008_000892-T1
OG0001275	ET52B_008981-T1	Et15St008_000893-T1
OG0001276	ET52B_008982-T1	Et15St008_000894-T1
OG0001277	ET52B_008984-T1	Et15St008_000895-T1
OG0001278	ET52B_008985-T1	Et15St008_000896-T1
OG0001279	ET52B_008986-T1	Et15St008_000897-T1
OG0001280	ET52B_008987-T1	Et15St008_000898-T1
OG0001281	ET52B_008988-T1	Et15St008_000899-T1
OG0001282	ET52B_008989-T1	Et15St008_000900-T1
OG0001283	ET52B_008990-T1	Et15St008_000901-T1
OG0001284	ET52B_008991-T1	Et15St008_000902-T1
OG0001285	ET52B_008992-T1	Et15St008_000903-T1
OG0001286	ET52B_008993-T1	Et15St008_000904-T1
OG0001287	ET52B_008994-T1	Et15St008_000905-T1
OG0001288	ET52B_008995-T1	Et15St008_000906-T1
OG0001289	ET52B_008996-T1	Et15St008_000907-T1
OG0001290	ET52B_008997-T1	Et15St008_000908-T1
OG0001291	ET52B_008999-T1	Et15St008_000910-T1
OG0001292	ET52B_009000-T1	Et15St008_000912-T1
OG0001293	ET52B_009001-T1	Et15St008_000913-T1
OG0001294	ET52B_009002-T1	Et15St008_000914-T1
OG0001295	ET52B_009003-T1	Et15St008_000915-T1
OG0001296	ET52B_009008-T1	Et15St008_000922-T1
OG0001297	ET52B_009009-T1	Et15St008_000923-T1
OG0001298	ET52B_009010-T1	Et15St008_000924-T1
OG0001299	ET52B_009012-T1	Et15St008_000925-T1
OG0001300	ET52B_009013-T1	Et15St008_000926-T1
OG0001301	ET52B_009014-T1	Et15St008_000927-T1
OG0001302	ET52B_009015-T1	Et15St008_000928-T1
OG0001303	ET52B_009016-T1	Et15St008_000929-T1
OG0001304	ET52B_009017-T1	Et15St008_000930-T1
OG0001305	ET52B_009018-T1	Et15St008_000931-T1
OG0001306	ET52B_009019-T1	Et15St008_000932-T1
OG0001307	ET52B_009020-T1	Et15St008_000933-T1
OG0001308	ET52B_009021-T1	Et15St008_000934-T1
OG0001309	ET52B_009023-T1	Et15St008_000936-T1
OG0001310	ET52B_009024-T1	Et15St008_000937-T1
OG0001311	ET52B_009025-T1	Et15St008_000938-T1
OG0001312	ET52B_009026-T1	Et15St008_000939-T1
OG0001313	ET52B_009027-T1	Et15St008_000940-T1
OG0001314	ET52B_009028-T1	Et15St008_000942-T1
OG0001315	ET52B_009030-T1	Et15St008_000943-T1
OG0001316	ET52B_009031-T1	Et15St008_000944-T1
OG0001317	ET52B_009032-T1	Et15St008_000945-T1
OG0001318	ET52B_009033-T1	Et15St008_000946-T1
OG0001319	ET52B_009034-T1	Et15St008_000947-T1
OG0001320	ET52B_009035-T1	Et15St008_000948-T1
OG0001321	ET52B_009036-T1	Et15St008_000949-T1
OG0001322	ET52B_009037-T1	Et15St008_000950-T1
OG0001323	ET52B_009038-T1	Et15St008_000951-T1
OG0001324	ET52B_009039-T1	Et15St008_000952-T1
OG0001325	ET52B_009040-T1	Et15St008_000953-T1
OG0001326	ET52B_009041-T1	Et15St008_000954-T1
OG0001327	ET52B_009042-T1	Et15St008_000955-T1
OG0001328	ET52B_009044-T1	Et15St008_000957-T1
OG0001329	ET52B_009045-T1	Et15St008_000958-T1
OG0001330	ET52B_009046-T1	Et15St008_000959-T1
OG0001331	ET52B_009047-T1	Et15St008_000960-T1
OG0001332	ET52B_009048-T1	Et15St008_000961-T1
OG0001333	ET52B_009049-T1	Et15St008_000962-T1
OG0001334	ET52B_009052-T1	Et15St008_000965-T1
OG0001335	ET52B_009054-T1	Et15St008_000967-T1
OG0001336	ET52B_009055-T1	Et15St008_000968-T1
OG0001337	ET52B_009056-T1	Et15St008_000969-T1
OG0001338	ET52B_009057-T1	Et15St008_000970-T1
OG0001339	ET52B_009058-T1	Et15St008_000971-T1
OG0001340	ET52B_009059-T1	Et15St008_000972-T1
OG0001341	ET52B_009060-T1	Et15St008_000973-T1
OG0001342	ET52B_009061-T1	Et15St008_000974-T1
OG0001343	ET52B_009062-T1	Et15St008_000976-T1
OG0001344	ET52B_009063-T1	Et15St008_000977-T1
OG0001345	ET52B_009064-T1	Et15St008_000978-T1
OG0001346	ET52B_009067-T1	Et15St008_000981-T1
OG0001347	ET52B_009068-T1	Et15St008_000982-T1
OG0001348	ET52B_009069-T1	Et15St008_000983-T1
OG0001349	ET52B_009071-T1	Et15St008_000985-T1
OG0001350	ET52B_009072-T1	Et15St008_000986-T1
OG0001351	ET52B_011814-T1	Et15St008_000987-T1
OG0001352	ET52B_011811-T1	Et15St008_000989-T1
OG0001353	ET52B_011809-T1	Et15St008_000991-T1
OG0001354	ET52B_011808-T1	Et15St008_000992-T1
OG0001355	ET52B_011806-T1	Et15St008_000994-T1
OG0001356	ET52B_011805-T1	Et15St008_000995-T1
OG0001357	ET52B_011804-T1	Et15St008_000996-T1
OG0001358	ET52B_011803-T1	Et15St008_000997-T1
OG0001359	ET52B_011802-T1	Et15St008_000998-T1
OG0001360	ET52B_011801-T1	Et15St008_000999-T1
OG0001361	ET52B_011800-T1	Et15St008_001000-T1
OG0001362	ET52B_011799-T1	Et15St008_001001-T1
OG0001363	ET52B_011798-T1	Et15St008_001002-T1
OG0001364	ET52B_011797-T1	Et15St008_001003-T1
OG0001365	ET52B_011796-T1	Et15St008_001004-T1
OG0001366	ET52B_011795-T1	Et15St008_001006-T1
OG0001367	ET52B_011793-T1	Et15St008_001008-T1
OG0001368	ET52B_011792-T1	Et15St008_001009-T1
OG0001369	ET52B_011791-T1	Et15St008_001010-T1
OG0001370	ET52B_011790-T1	Et15St008_001011-T1
OG0001371	ET52B_011788-T1	Et15St008_001013-T1
OG0001372	ET52B_011787-T1	Et15St008_001014-T1
OG0001373	ET52B_011786-T1	Et15St008_001015-T1
OG0001374	ET52B_011784-T1	Et15St008_001017-T1
OG0001375	ET52B_011783-T1	Et15St008_001018-T1
OG0001376	ET52B_011782-T1	Et15St008_001019-T1
OG0001377	ET52B_011781-T1	Et15St008_001020-T1
OG0001378	ET52B_011780-T1	Et15St008_001021-T1
OG0001379	ET52B_011779-T1	Et15St008_001022-T1
OG0001380	ET52B_011778-T1	Et15St008_001023-T1
OG0001381	ET52B_011777-T1	Et15St008_001024-T1
OG0001382	ET52B_011775-T1	Et15St008_001026-T1
OG0001383	ET52B_011774-T1	Et15St008_001027-T1
OG0001384	ET52B_011773-T1	Et15St008_001028-T1
OG0001385	ET52B_011771-T1	Et15St008_001029-T1
OG0001386	ET52B_011770-T1	Et15St008_001030-T1
OG0001387	ET52B_011769-T1	Et15St008_001031-T1
OG0001388	ET52B_011768-T1	Et15St008_001032-T1
OG0001389	ET52B_011767-T1	Et15St008_001033-T1
OG0001390	ET52B_011766-T1	Et15St008_001034-T1
OG0001391	ET52B_011763-T1	Et15St008_001036-T1
OG0001392	ET52B_011762-T1	Et15St008_001037-T1
OG0001393	ET52B_011760-T1	Et15St008_001040-T1
OG0001394	ET52B_011759-T1	Et15St008_001041-T1
OG0001395	ET52B_011754-T1	Et15St008_001045-T1
OG0001396	ET52B_011753-T1	Et15St008_001047-T1
OG0001397	ET52B_011752-T1	Et15St008_001048-T1
OG0001398	ET52B_011750-T1	Et15St008_001050-T1
OG0001399	ET52B_011749-T1	Et15St008_001051-T1
OG0001400	ET52B_011748-T1	Et15St008_001052-T1
OG0001401	ET52B_011747-T1	Et15St008_001053-T1
OG0001402	ET52B_011746-T1	Et15St008_001054-T1
OG0001403	ET52B_011745-T1	Et15St008_001055-T1
OG0001404	ET52B_011743-T1	Et15St008_001057-T1
OG0001405	ET52B_011742-T1	Et15St008_001058-T1
OG0001406	ET52B_011741-T1	Et15St008_001059-T1
OG0001407	ET52B_011740-T1	Et15St008_001060-T1
OG0001408	ET52B_011739-T1	Et15St008_001061-T1
OG0001409	ET52B_011738-T1	Et15St008_001062-T1
OG0001410	ET52B_011737-T1	Et15St008_001063-T1
OG0001411	ET52B_011736-T1	Et15St008_001064-T1
OG0001412	ET52B_011735-T1	Et15St008_001065-T1
OG0001413	ET52B_011734-T1	Et15St008_001066-T1
OG0001414	ET52B_011733-T1	Et15St008_001067-T1
OG0001415	ET52B_011732-T1	Et15St008_001068-T1
OG0001416	ET52B_011731-T1	Et15St008_001069-T1
OG0001417	ET52B_011730-T1	Et15St008_001070-T1
OG0001418	ET52B_011729-T1	Et15St008_001071-T1
OG0001419	ET52B_011727-T1	Et15St008_001073-T1
OG0001420	ET52B_011726-T1	Et15St008_001074-T1
OG0001421	ET52B_011725-T1	Et15St008_001075-T1
OG0001422	ET52B_011724-T1	Et15St008_001076-T1
OG0001423	ET52B_011723-T1	Et15St008_001077-T1
OG0001424	ET52B_011722-T1	Et15St008_001078-T1
OG0001425	ET52B_011721-T1	Et15St008_001079-T1
OG0001426	ET52B_011720-T1	Et15St008_001080-T1
OG0001427	ET52B_011719-T1	Et15St008_001081-T1
OG0001428	ET52B_011718-T1	Et15St008_001082-T1
OG0001429	ET52B_011716-T1	Et15St008_001084-T1
OG0001430	ET52B_011714-T1	Et15St008_001086-T1
OG0001431	ET52B_011712-T1	Et15St008_001087-T1
OG0001432	ET52B_011710-T1	Et15St008_001088-T1
OG0001433	ET52B_011707-T1	Et15St008_001091-T1
OG0001434	ET52B_011705-T1	Et15St008_001093-T1
OG0001435	ET52B_011704-T1	Et15St008_001094-T1
OG0001436	ET52B_011703-T1	Et15St008_001095-T1
OG0001437	ET52B_011702-T1	Et15St008_001096-T1
OG0001438	ET52B_011701-T1	Et15St008_001097-T1
OG0001439	ET52B_011698-T1	Et15St008_001100-T1
OG0001440	ET52B_011697-T1	Et15St008_001101-T1
OG0001441	ET52B_011696-T1	Et15St008_001102-T1
OG0001442	ET52B_011694-T1	Et15St008_001103-T1
OG0001443	ET52B_011693-T1	Et15St008_001104-T1
OG0001444	ET52B_011692-T1	Et15St008_001105-T1
OG0001445	ET52B_011691-T1	Et15St008_001106-T1
OG0001446	ET52B_011690-T1	Et15St008_001107-T1
OG0001447	ET52B_011688-T1	Et15St008_001109-T1
OG0001448	ET52B_011687-T1	Et15St008_001110-T1
OG0001449	ET52B_011686-T1	Et15St008_001111-T1
OG0001450	ET52B_011685-T1	Et15St008_001112-T1
OG0001451	ET52B_011684-T1	Et15St008_001113-T1
OG0001452	ET52B_011683-T1	Et15St008_001114-T1
OG0001453	ET52B_011682-T1	Et15St008_001115-T1
OG0001454	ET52B_011681-T1	Et15St008_001116-T1
OG0001455	ET52B_011680-T1	Et15St008_001117-T1
OG0001456	ET52B_011679-T1	Et15St008_001118-T1
OG0001457	ET52B_011676-T1	Et15St008_001121-T1
OG0001458	ET52B_011675-T1	Et15St008_001122-T1
OG0001459	ET52B_011674-T1	Et15St008_001123-T1
OG0001460	ET52B_011673-T1	Et15St008_001124-T1
OG0001461	ET52B_011672-T1	Et15St008_001125-T1
OG0001462	ET52B_011671-T1	Et15St008_001126-T1
OG0001463	ET52B_011670-T1	Et15St008_001127-T1
OG0001464	ET52B_011669-T1	Et15St008_001128-T1
OG0001465	ET52B_011668-T1	Et15St008_001129-T1
OG0001466	ET52B_011667-T1	Et15St008_001130-T1
OG0001467	ET52B_011666-T1	Et15St008_001131-T1
OG0001468	ET52B_011665-T1	Et15St008_001132-T1
OG0001469	ET52B_011664-T1	Et15St008_001133-T1
OG0001470	ET52B_011663-T1	Et15St008_001134-T1
OG0001471	ET52B_011662-T1	Et15St008_001135-T1
OG0001472	ET52B_011661-T1	Et15St008_001136-T1
OG0001473	ET52B_011660-T1	Et15St008_001137-T1
OG0001474	ET52B_011658-T1	Et15St008_001139-T1
OG0001475	ET52B_011657-T1	Et15St008_001140-T1
OG0001476	ET52B_011656-T1	Et15St008_001141-T1
OG0001477	ET52B_011654-T1	Et15St008_001143-T1
OG0001478	ET52B_011653-T1	Et15St008_001144-T1
OG0001479	ET52B_011652-T1	Et15St008_001145-T1
OG0001480	ET52B_011651-T1	Et15St008_001146-T1
OG0001481	ET52B_011650-T1	Et15St008_001147-T1
OG0001482	ET52B_011649-T1	Et15St008_001148-T1
OG0001483	ET52B_011648-T1	Et15St008_001149-T1
OG0001484	ET52B_011647-T1	Et15St008_001150-T1
OG0001485	ET52B_011645-T1	Et15St008_001152-T1
OG0001486	ET52B_011644-T1	Et15St008_001153-T1
OG0001487	ET52B_011643-T1	Et15St008_001154-T1
OG0001488	ET52B_011642-T1	Et15St008_001155-T1
OG0001489	ET52B_011641-T1	Et15St008_001156-T1
OG0001490	ET52B_011640-T1	Et15St008_001157-T1
OG0001491	ET52B_011639-T1	Et15St008_001158-T1
OG0001492	ET52B_011638-T1	Et15St008_001159-T1
OG0001493	ET52B_011635-T1	Et15St008_001161-T1
OG0001494	ET52B_011634-T1	Et15St008_001162-T1
OG0001495	ET52B_011633-T1	Et15St008_001163-T1
OG0001496	ET52B_011631-T1	Et15St008_001165-T1
OG0001497	ET52B_002342-T1	Et15St008_001169-T1
OG0001498	ET52B_002340-T1	Et15St008_001171-T1
OG0001499	ET52B_002338-T1	Et15St008_001174-T1
OG0001500	ET52B_002336-T1	Et15St008_001175-T1
OG0001501	ET52B_002334-T1	Et15St008_001178-T1
OG0001502	ET52B_002331-T1	Et15St008_001181-T1
OG0001503	ET52B_002329-T1	Et15St008_001183-T1
OG0001504	ET52B_002328-T1	Et15St008_001184-T1
OG0001505	ET52B_002327-T1	Et15St008_001185-T1
OG0001506	ET52B_002326-T1	Et15St008_001186-T1
OG0001507	ET52B_002325-T1	Et15St008_001187-T1
OG0001508	ET52B_002324-T1	Et15St008_001188-T1
OG0001509	ET52B_002322-T1	Et15St008_001189-T1
OG0001510	ET52B_002321-T1	Et15St008_001190-T1
OG0001511	ET52B_002320-T1	Et15St008_001191-T1
OG0001512	ET52B_002319-T1	Et15St008_001192-T1
OG0001513	ET52B_002318-T1	Et15St008_001193-T1
OG0001514	ET52B_002317-T1	Et15St008_001194-T1
OG0001515	ET52B_002316-T1	Et15St008_001195-T1
OG0001516	ET52B_002315-T1	Et15St008_001196-T1
OG0001517	ET52B_002314-T1	Et15St008_001197-T1
OG0001518	ET52B_002313-T1	Et15St008_001198-T1
OG0001519	ET52B_002311-T1	Et15St008_001200-T1
OG0001520	ET52B_002310-T1	Et15St008_001201-T1
OG0001521	ET52B_002309-T1	Et15St008_001203-T1
OG0001522	ET52B_002308-T1	Et15St008_001204-T1
OG0001523	ET52B_002307-T1	Et15St008_001205-T1
OG0001524	ET52B_002306-T1	Et15St008_001206-T1
OG0001525	ET52B_002305-T1	Et15St008_001207-T1
OG0001526	ET52B_002304-T1	Et15St008_001208-T1
OG0001527	ET52B_002303-T1	Et15St008_001209-T1
OG0001528	ET52B_002301-T1	Et15St008_001211-T1
OG0001529	ET52B_002300-T1	Et15St008_001212-T1
OG0001530	ET52B_002299-T1	Et15St008_001213-T1
OG0001531	ET52B_002298-T1	Et15St008_001214-T1
OG0001532	ET52B_002297-T1	Et15St008_001215-T1
OG0001533	ET52B_002296-T1	Et15St008_001216-T1
OG0001534	ET52B_002295-T1	Et15St008_001217-T1
OG0001535	ET52B_002294-T1	Et15St008_001218-T1
OG0001536	ET52B_002293-T1	Et15St008_001219-T1
OG0001537	ET52B_002292-T1	Et15St008_001220-T1
OG0001538	ET52B_002290-T1	Et15St008_001222-T1
OG0001539	ET52B_002289-T1	Et15St008_001223-T1
OG0001540	ET52B_002287-T1	Et15St008_001225-T1
OG0001541	ET52B_002286-T1	Et15St008_001226-T1
OG0001542	ET52B_002285-T1	Et15St008_001227-T1
OG0001543	ET52B_002283-T1	Et15St008_001229-T1
OG0001544	ET52B_002282-T1	Et15St008_001230-T1
OG0001545	ET52B_002281-T1	Et15St008_001231-T1
OG0001546	ET52B_002280-T1	Et15St008_001232-T1
OG0001547	ET52B_002279-T1	Et15St008_001233-T1
OG0001548	ET52B_002278-T1	Et15St008_001234-T1
OG0001549	ET52B_002277-T1	Et15St008_001235-T1
OG0001550	ET52B_002276-T1	Et15St008_001236-T1
OG0001551	ET52B_002275-T1	Et15St008_001237-T1
OG0001552	ET52B_002274-T1	Et15St008_001238-T1
OG0001553	ET52B_002273-T1	Et15St008_001239-T1
OG0001554	ET52B_002271-T1	Et15St008_001241-T1
OG0001555	ET52B_002270-T1	Et15St008_001242-T1
OG0001556	ET52B_002269-T1	Et15St008_001243-T1
OG0001557	ET52B_002268-T1	Et15St008_001244-T1
OG0001558	ET52B_002267-T1	Et15St008_001245-T1
OG0001559	ET52B_002265-T1	Et15St008_001247-T1
OG0001560	ET52B_002264-T1	Et15St008_001248-T1
OG0001561	ET52B_002263-T1	Et15St008_001249-T1
OG0001562	ET52B_002262-T1	Et15St008_001251-T1
OG0001563	ET52B_002261-T1	Et15St008_001252-T1
OG0001564	ET52B_002260-T1	Et15St008_001253-T1
OG0001565	ET52B_002259-T1	Et15St008_001254-T1
OG0001566	ET52B_002258-T1	Et15St008_001255-T1
OG0001567	ET52B_002256-T1	Et15St008_001257-T1
OG0001568	ET52B_002254-T1	Et15St008_001258-T1
OG0001569	ET52B_002253-T1	Et15St008_001259-T1
OG0001570	ET52B_002252-T1	Et15St008_001260-T1
OG0001571	ET52B_002251-T1	Et15St008_001261-T1
OG0001572	ET52B_002250-T1	Et15St008_001262-T1
OG0001573	ET52B_002249-T1	Et15St008_001263-T1
OG0001574	ET52B_002248-T1	Et15St008_001264-T1
OG0001575	ET52B_002244-T1	Et15St008_001269-T1
OG0001576	ET52B_002241-T1	Et15St008_001274-T1
OG0001577	ET52B_002240-T1	Et15St008_001275-T1
OG0001578	ET52B_002239-T1	Et15St008_001276-T1
OG0001579	ET52B_002238-T1	Et15St008_001277-T1
OG0001580	ET52B_002237-T1	Et15St008_001278-T1
OG0001581	ET52B_002236-T1	Et15St008_001279-T1
OG0001582	ET52B_002235-T1	Et15St008_001280-T1
OG0001583	ET52B_002234-T1	Et15St008_001281-T1
OG0001584	ET52B_002233-T1	Et15St008_001282-T1
OG0001585	ET52B_002232-T1	Et15St008_001283-T1
OG0001586	ET52B_002231-T1	Et15St008_001284-T1
OG0001587	ET52B_002230-T1	Et15St008_001285-T1
OG0001588	ET52B_002229-T1	Et15St008_001286-T1
OG0001589	ET52B_002228-T1	Et15St008_001287-T1
OG0001590	ET52B_002227-T1	Et15St008_001288-T1
OG0001591	ET52B_002226-T1	Et15St008_001289-T1
OG0001592	ET52B_002225-T1	Et15St008_001290-T1
OG0001593	ET52B_002224-T1	Et15St008_001291-T1
OG0001594	ET52B_002223-T1	Et15St008_001292-T1
OG0001595	ET52B_002222-T1	Et15St008_001293-T1
OG0001596	ET52B_002221-T1	Et15St008_001294-T1
OG0001597	ET52B_002220-T1	Et15St008_001295-T1
OG0001598	ET52B_002216-T1	Et15St008_001298-T1
OG0001599	ET52B_002215-T1	Et15St008_001299-T1
OG0001600	ET52B_002214-T1	Et15St008_001300-T1
OG0001601	ET52B_002212-T1	Et15St008_001302-T1
OG0001602	ET52B_002211-T1	Et15St008_001303-T1
OG0001603	ET52B_002210-T1	Et15St008_001304-T1
OG0001604	ET52B_002209-T1	Et15St008_001305-T1
OG0001605	ET52B_002208-T1	Et15St008_001306-T1
OG0001606	ET52B_002207-T1	Et15St008_001307-T1
OG0001607	ET52B_002205-T1	Et15St008_001309-T1
OG0001608	ET52B_002204-T1	Et15St008_001310-T1
OG0001609	ET52B_002203-T1	Et15St008_001311-T1
OG0001610	ET52B_002202-T1	Et15St008_001312-T1
OG0001611	ET52B_002201-T1	Et15St008_001313-T1
OG0001612	ET52B_002200-T1	Et15St008_001314-T1
OG0001613	ET52B_002199-T1	Et15St008_001315-T1
OG0001614	ET52B_002198-T1	Et15St008_001316-T1
OG0001615	ET52B_002197-T1	Et15St008_001317-T1
OG0001616	ET52B_002196-T1	Et15St008_001318-T1
OG0001617	ET52B_002195-T1	Et15St008_001319-T1
OG0001618	ET52B_002194-T1	Et15St008_001320-T1
OG0001619	ET52B_002193-T1	Et15St008_001321-T1
OG0001620	ET52B_002192-T1	Et15St008_001322-T1
OG0001621	ET52B_002191-T1	Et15St008_001323-T1
OG0001622	ET52B_002190-T1	Et15St008_001324-T1
OG0001623	ET52B_002189-T1	Et15St008_001325-T1
OG0001624	ET52B_002188-T1	Et15St008_001326-T1
OG0001625	ET52B_002186-T1	Et15St008_001327-T1
OG0001626	ET52B_002185-T1	Et15St008_001328-T1
OG0001627	ET52B_002184-T1	Et15St008_001329-T1
OG0001628	ET52B_002182-T1	Et15St008_001331-T1
OG0001629	ET52B_002181-T1	Et15St008_001332-T1
OG0001630	ET52B_002180-T1	Et15St008_001334-T1
OG0001631	ET52B_002179-T1	Et15St008_001335-T1
OG0001632	ET52B_002178-T1	Et15St008_001336-T1
OG0001633	ET52B_002177-T1	Et15St008_001337-T1
OG0001634	ET52B_002176-T1	Et15St008_001338-T1
OG0001635	ET52B_002175-T1	Et15St008_001339-T1
OG0001636	ET52B_002174-T1	Et15St008_001340-T1
OG0001637	ET52B_002173-T1	Et15St008_001341-T1
OG0001638	ET52B_002170-T1	Et15St008_001344-T1
OG0001639	ET52B_009076-T1	Et15St008_001348-T1
OG0001640	ET52B_009077-T1	Et15St008_001349-T1
OG0001641	ET52B_009078-T1	Et15St008_001350-T1
OG0001642	ET52B_009079-T1	Et15St008_001351-T1
OG0001643	ET52B_009080-T1	Et15St008_001352-T1
OG0001644	ET52B_009081-T1	Et15St008_001353-T1
OG0001645	ET52B_009082-T1	Et15St008_001354-T1
OG0001646	ET52B_009083-T1	Et15St008_001355-T1
OG0001647	ET52B_009084-T1	Et15St008_001356-T1
OG0001648	ET52B_009085-T1	Et15St008_001357-T1
OG0001649	ET52B_009086-T1	Et15St008_001358-T1
OG0001650	ET52B_009087-T1	Et15St008_001359-T1
OG0001651	ET52B_009088-T1	Et15St008_001360-T1
OG0001652	ET52B_009090-T1	Et15St008_001361-T1
OG0001653	ET52B_009091-T1	Et15St008_001362-T1
OG0001654	ET52B_009094-T1	Et15St008_001364-T1
OG0001655	ET52B_009095-T1	Et15St008_001365-T1
OG0001656	ET52B_009096-T1	Et15St008_001366-T1
OG0001657	ET52B_009097-T1	Et15St008_001367-T1
OG0001658	ET52B_009098-T1	Et15St008_001368-T1
OG0001659	ET52B_009099-T1	Et15St008_001369-T1
OG0001660	ET52B_009100-T1	Et15St008_001370-T1
OG0001661	ET52B_009101-T1	Et15St008_001371-T1
[truncated: 9,108 more rows]

## Sheet: Supp Table D
Table D: Alignment results for the RNA reads. The sorghum-specific samples were aligned to the 15St008 genome, and the maize-specific samples were aligned to the Et52B genome.
Sorghum-specific strain samples
	15St008_1a	15St008_2a	15St008_3a	SLB2b	SLB4b	SLB6b
Uniquely Mapped	37377283	48839478	34808486	2237615	2621144	862334
Mapped to multiple loci	441262	595016	390693	38815	51225	28217
Mapped to too many loci	2593454	4175839	2279614	153298	23621	75217
Unmapped too short	1827184	686013	398559	42525732	55803399	34753536
Unmapped other	342516	464911	287000	13927	29237	5383
Maize-specific strain samples
	Et52B_1a	Et52B_2a	Et52B_3a	NLB1b	NLB2b	NLB5b
Uniquely Mapped	33968316	34697278	30038870	5422040	2517645	6227166
Mapped to multiple loci	3888870	5190549	12668947	200978	153847	349743
Mapped to too many loci	294497	306698	296433	33772	24196	63660
Unmapped too short	4043061	4788511	4998981	42993382	33935011	57527084
Unmapped other	315351	304823	248611	23684	14426	59943
a Axenic samples
b In planta samples

## Sheet: Supp Table E
Table E: Significantly differentially expressed genes in the maize- and sorghum-specific strain.
Maize-specific strain					Sorghum-specific strain
GeneID	Average logCPM*	Fold Change	Raw p-value	Adjusted p-value	GeneID	Average logCPM*	Fold Change	Raw p-value	Adjusted p-value
ET52B_000002	1.67704	-2.84861	0.00700634	0.0151568	Et15St008_000001	7.69075	49.5939	9.14e-07	1.94e-05
ET52B_000003	3.87685	-2.49201	0.00141297	0.00422531	Et15St008_000004	3.30181	-146.738	0.00046982	0.00205933
ET52B_000004	6.74311	1.99921	0.00146051	0.0043414	Et15St008_000007	1.05772	-18.3487	0.001312	0.00449317
ET52B_000005	2.11417	5.44325	5.08e-05	0.000347461	Et15St008_000009	5.28784	-1.8864	0.00400747	0.0107376
ET52B_000007	3.81578	-3.42677	0.00481242	0.011132	Et15St008_000010	0.870279	21.4896	0.000433034	0.00192928
ET52B_000011	5.57274	1.87337	0.0141657	0.0270872	Et15St008_000013	4.05046	2.72062	0.00142732	0.00478016
ET52B_000012	5.30813	-2.09326	0.000227052	0.0010386	Et15St008_000014	5.73057	-2.91426	0.0196139	0.038266
ET52B_000013	0.0130954	-8.5897	0.0038735	0.00928389	Et15St008_000015	5.07896	-1.60303	0.00783924	0.0182995
ET52B_000015	7.71679	-2.24615	0.000538654	0.00199296	Et15St008_000016	5.97775	-1.65013	0.00628433	0.0154117
ET52B_000016	5.51971	-1.4976	0.0085075	0.0177855	Et15St008_000017	6.29808	4.30887	4.48e-05	0.000355108
ET52B_000018	6.65744	-1.81274	0.00147515	0.00437444	Et15St008_000019	5.42896	-1.52731	0.00887587	0.0201956
ET52B_000020	0.545451	10.39	3.65e-05	0.000272412	Et15St008_000020	6.80605	-3.41501	0.000139262	0.000817311
ET52B_000021	4.78218	5.80278	1.21e-05	0.000125126	Et15St008_000022	9.31004	2.80799	0.000874174	0.00327815
ET52B_000023	5.00348	-1.83472	0.00167427	0.00482216	Et15St008_000023	6.46609	1.77416	0.000313181	0.00151589
ET52B_000024	6.25564	1.74457	0.000981959	0.00317604	Et15St008_000027	5.99523	-2.21794	0.00699376	0.0167062
ET52B_000026	6.3344	1.65211	0.00128457	0.00392393	Et15St008_000029	5.39623	-1.41709	0.0201436	0.0391364
ET52B_000028	6.36244	-1.4648	0.00836955	0.0175553	Et15St008_000031	6.06343	-1.81877	0.00138995	0.00468852
ET52B_000029	6.50185	4.12444	2.93e-05	0.000230497	Et15St008_000032	7.75569	1.69023	0.01474	0.0303549
ET52B_000030	5.23889	1.47673	0.0215058	0.0385445	Et15St008_000033	7.80603	26.3724	0.000159624	0.000905298
ET52B_000031	4.4623	-2.58059	0.00173507	0.00495755	Et15St008_000034	7.87337	2.36146	0.000388215	0.001781
ET52B_000032	6.07001	-1.57791	0.0152835	0.0288708	Et15St008_000037	0.287129	20.069	1.11e-05	0.000125052
ET52B_000033	4.70029	3.41358	8.16e-05	0.000495333	Et15St008_000038	4.05932	8.51943	7.89e-05	0.000535404
ET52B_000035	6.51956	1.50477	0.00778232	0.0165476	Et15St008_000039	4.62344	12.5966	3.41e-05	0.000291937
ET52B_000036	5.90853	1.76262	0.00148609	0.00440033	Et15St008_000041	4.36534	-14.0112	0.00090254	0.00335643
ET52B_000037	5.85971	-2.59453	9.71e-05	0.000558335	Et15St008_000047	6.7448	-2.74604	0.000816366	0.0031131
ET52B_000038	4.41321	3.03877	0.00126922	0.00388989	Et15St008_000048	5.41245	-4.87129	0.00128004	0.0044087
ET52B_000039	9.06977	1.87671	0.0032193	0.00803935	Et15St008_000049	8.72596	2.06371	0.000206688	0.00110876
ET52B_000040	6.71817	-2.02504	0.0037485	0.00906835	Et15St008_000050	4.8156	2.86638	0.00044294	0.00195985
ET52B_000042	4.11657	-2.18899	0.00137555	0.00414388	Et15St008_000051	8.67187	3.18808	0.00173311	0.0055242
ET52B_000043	1.56022	43.1458	1.68e-06	3.42e-05	Et15St008_000053	5.35126	5.15301	0.000533821	0.00225506
ET52B_000044	4.94326	3.99659	4e-05	0.000290633	Et15St008_000055	2.70402	-3.85645	0.0026977	0.00787707
ET52B_000045	4.97842	2.77574	0.00107708	0.00342361	Et15St008_000056	3.02501	6.45962	0.000305651	0.00148923
ET52B_000046	4.02897	7.59423	4.54e-06	6.78e-05	Et15St008_000057	1.06073	15.3522	1.5e-05	0.000156774
ET52B_000047	5.6529	-7.44871	0.000108583	0.000605286	Et15St008_000059	4.09928	2.85775	0.0214034	0.0411343
ET52B_000049	8.00465	-2.33673	0.00442155	0.010375	Et15St008_000061	1.8299	44.3139	5.6e-06	7.4e-05
ET52B_000050	3.50372	-4.43096	0.000948612	0.00309637	Et15St008_000062	0.377416	18.1416	0.000591145	0.00243891
ET52B_000051	2.96147	-10.9692	6.98e-05	0.000439782	Et15St008_000066	9.07791	6.45935	0.000581219	0.00240923
ET52B_000052	2.52917	-11.7973	0.00035871	0.00144959	Et15St008_000067	2.31779	15.8731	5.11e-05	0.000390129
ET52B_000054	4.61676	-2.40102	0.000209817	0.000978655	Et15St008_000068	2.0236	-14.1596	0.0187058	0.0368102
ET52B_000055	4.85194	-2.04034	0.00148588	0.00440033	Et15St008_000069	5.23634	-2.135	0.00378014	0.0102674
ET52B_000056	5.40222	-1.92417	0.00130501	0.00396201	Et15St008_000070	7.33928	-1.66001	0.000422534	0.00189396
ET52B_000058	5.9406	4.06133	1.29e-05	0.000131055	Et15St008_000071	5.0145	2.65599	7.89e-05	0.000535404
ET52B_000059	1.74385	56.5609	7.1e-06	8.93e-05	Et15St008_000072	6.30069	3.96135	4.2e-06	5.88e-05
ET52B_000063	4.04431	-1.84882	0.0226197	0.0401649	Et15St008_000073	4.78522	2.17206	0.00684237	0.0164245
ET52B_000066	2.6739	2.83228	0.0016181	0.00468933	Et15St008_000075	8.03674	-3.20492	0.000147088	0.000851739
ET52B_000067	5.57066	-1.75491	0.0034976	0.00858565	Et15St008_000076	4.90676	3.15015	0.000193848	0.0010575
ET52B_000068	5.97495	-2.45286	6.3e-05	0.000409763	Et15St008_000079	4.72656	8.66857	2.16e-06	3.63e-05
ET52B_000070	4.67732	2.08949	0.0158392	0.0297778	Et15St008_000081	3.61519	-10.7235	0.000955007	0.00350226
ET52B_000071	4.79275	1.62094	0.0227433	0.0403195	Et15St008_000085	6.56636	2.35418	0.000216688	0.00114881
ET52B_000072	6.33101	-1.8253	0.00232296	0.00621935	Et15St008_000088	4.39155	-6.89537	9.77e-05	0.000626989
ET52B_000073	8.20097	2.48081	0.00015932	0.000802162	Et15St008_000089	0.744891	-9.39093	0.00819399	0.0189666
ET52B_000076	5.18626	-2.39036	0.000281931	0.001219	Et15St008_000090	2.65108	-3.48295	0.0190712	0.0374055
ET52B_000077	5.83342	-1.43478	0.0146427	0.02786	Et15St008_000093	6.17957	8.30708	4.15e-05	0.000336164
ET52B_000078	7.20576	-7.34015	1.95e-05	0.000173807	Et15St008_000097	10.0574	2.35726	0.00833685	0.0192583
ET52B_000080	7.50861	1.565	0.00176992	0.00503399	Et15St008_000098	3.86898	-2.13152	0.0119525	0.0256927
ET52B_000081	8.01143	-1.34919	0.0262462	0.0455951	Et15St008_000099	5.27982	-2.9749	1.83e-05	0.000181812
ET52B_000082	8.59989	3.7114	3.84e-05	0.000281909	Et15St008_000101	6.45487	-6.99803	8.4e-05	0.000561138
ET52B_000083	4.93221	4.23002	1.49e-05	0.000145759	Et15St008_000102	5.88167	2.15177	0.00378387	0.0102721
ET52B_000085	6.6375	-3.93168	1.6e-06	3.32e-05	Et15St008_000104	3.86048	23.7153	3.05e-06	4.67e-05
ET52B_000086	6.29718	1.78861	0.000997981	0.00322013	Et15St008_000105	6.31453	8.88134	0.000388347	0.001781
ET52B_000087	3.21358	-9.45872	0.000163023	0.000813396	Et15St008_000108	7.82851	-2.07496	0.000155759	0.000891204
ET52B_000089	1.53173	3.05976	0.00874443	0.0181398	Et15St008_000110	5.43141	-1.94638	0.0142152	0.0294388
ET52B_000090	0.57276	-28.9826	2.97e-05	0.000233398	Et15St008_000112	2.17299	14.2863	0.000441087	0.00195417
ET52B_000091	1.89181	-4.20827	0.00248352	0.00655573	Et15St008_000113	1.21728	49.6559	0.0075206	0.0177102
ET52B_000092	-0.529787	-14.6235	4e-05	0.000290633	Et15St008_000115	4.78894	-2.87125	0.00189256	0.00592793
ET52B_000093	-0.377783	-4.70331	0.00570002	0.0127753	Et15St008_000119	2.86139	-2088.97	1.23e-08	4.45e-06
ET52B_000096	5.0455	-43.132	1.01e-07	5.83e-06	Et15St008_000120	7.18731	3.38303	0.000219609	0.00116066
ET52B_000097	7.5034	2.27937	0.000567677	0.0020787	Et15St008_000122	1.90737	27.3452	7.29e-05	0.000505093
ET52B_000101	4.6305	1.64684	0.0213861	0.0383841	Et15St008_000123	8.74424	2.78897	0.000131056	0.00078223
ET52B_000105	6.70326	-1.39488	0.0211829	0.0380481	Et15St008_000124	5.01674	4.01782	1.74e-05	0.000174693
ET52B_000109	4.282	-2.13359	0.00253266	0.0066414	Et15St008_000126	4.6172	-2.08544	0.00634351	0.0155328
ET52B_000111	4.90475	-2.63858	0.000115088	0.000631287	Et15St008_000130	4.63243	-3.04332	0.0248776	0.0465101
ET52B_000113	5.30238	-2.2414	0.000825294	0.00277113	Et15St008_000131	2.10476	16.8925	0.00295511	0.00844961
ET52B_000114	2.26145	-35.9121	0.000270482	0.00118443	Et15St008_000133	5.94103	5.46754	4.4e-06	6.1e-05
ET52B_000118	3.51947	1.7537	0.015925	0.029894	Et15St008_000134	3.82155	15.5905	0.000204039	0.00110023
ET52B_000120	4.84738	-2.30441	0.00428102	0.0101072	Et15St008_000135	1.93327	29.7035	8.63e-05	0.000573854
ET52B_000121	0.449269	-3.61674	0.00291984	0.00745908	Et15St008_000136	4.1699	-3.79672	0.0102123	0.0225204
ET52B_000124	7.39454	-1.55213	0.0069834	0.0151269	Et15St008_000139	4.89523	-3.07747	3.11e-05	0.000271507
ET52B_000125	2.38024	-3.53036	0.0180526	0.0331742	Et15St008_000140	1.79755	-2.86787	0.012907	0.0272331
ET52B_000126	7.45878	-2.53411	0.00727925	0.0156586	Et15St008_000141	7.24284	4.55559	0.000323709	0.00155083
ET52B_000129	5.69325	-1.42212	0.0247308	0.0433258	Et15St008_000142	6.41548	-2.23713	0.00803924	0.0186522
ET52B_000130	6.7304	1.5177	0.0115821	0.0228495	Et15St008_000146	5.85995	-1.48138	0.00177905	0.00564443
ET52B_000131	7.79784	-5.32141	6.65e-07	1.88e-05	Et15St008_000150	5.6453	4.55761	2.89e-06	4.5e-05
ET52B_000132	5.58359	-1.81422	0.00750503	0.0160437	Et15St008_000151	3.83542	17.3032	0.000222507	0.00117166
ET52B_000137	5.61022	-1.58704	0.00336618	0.00832479	Et15St008_000152	4.51771	3.62551	6.88e-05	0.000483765
ET52B_000139	5.93661	-2.00647	0.00249367	0.00657231	Et15St008_000154	2.81247	-1952	1.37e-08	4.45e-06
ET52B_000141	2.65344	1.97737	0.0206238	0.0371781	Et15St008_000155	5.42825	-1.42482	0.0231444	0.0438183
ET52B_000142	4.72036	-3.65599	0.000637632	0.00227295	Et15St008_000156	2.69729	2.15069	0.00794949	0.0185003
ET52B_000143	3.21006	114.501	9.43e-08	5.56e-06	Et15St008_000164	5.63071	16.8582	6.87e-05	0.000483387
ET52B_000144	6.09139	2.27302	0.00010048	0.00057255	Et15St008_000166	4.52628	-4.49127	2.07e-05	0.000198865
ET52B_000146	6.0914	1.6863	0.00318635	0.00798716	Et15St008_000171	2.25709	-29.6259	0.00396644	0.0106582
ET52B_000147	8.89544	1.73066	0.00252852	0.00663752	Et15St008_000173	8.14331	3.52363	0.000239268	0.00123716
ET52B_000148	7.39338	1.69704	0.00252553	0.00663493	Et15St008_000175	6.46687	10.6128	2e-05	0.000193772
ET52B_000149	4.18657	1.89688	0.00728904	0.0156729	Et15St008_000180	1.49581	3.87148	0.00114303	0.00404078
ET52B_000150	7.8353	-6.53977	5.6e-07	1.69e-05	Et15St008_000185	1.92858	8.35261	0.00325888	0.00908378
ET52B_000151	3.78993	-1.93397	0.00569138	0.0127645	Et15St008_000186	5.727	3.55521	5.32e-05	0.0004028
ET52B_000153	6.89226	-1.36566	0.0245352	0.043021	Et15St008_000187	1.58446	4.31305	0.0225201	0.0428658
ET52B_000156	1.81748	-4.93832	0.00200678	0.00554905	Et15St008_000189	4.77966	-33.2925	0.000313763	0.00151657
ET52B_000159	4.93664	-1.76109	0.00575161	0.0128793	Et15St008_000191	5.30891	-1.85984	0.000366581	0.00169628
ET52B_000160	7.09886	-3.1881	6.57e-06	8.51e-05	Et15St008_000197	5.55411	-1.97907	0.0172174	0.0344382
ET52B_000161	5.94314	1.66237	0.00146724	0.00435748	Et15St008_000198	5.9153	49.3157	1.24e-07	5.63e-06
ET52B_000162	3.2797	-3.05572	0.000329395	0.00136094	Et15St008_000201	8.08475	-1.60246	0.000673683	0.00269407
ET52B_000163	6.89871	2.10558	0.00021596	0.000999898	Et15St008_000202	8.51256	7.31404	0.000339533	0.00160868
ET52B_000164	4.53309	3.06405	0.000348151	0.00141899	Et15St008_000205	5.30391	2.25469	0.00362911	0.00993043
ET52B_000165	-0.379922	-18.0002	2.16e-05	0.000185285	Et15St008_000207	3.61618	1.84828	0.0186696	0.0367577
ET52B_000168	5.66992	1.67875	0.0152057	0.0287553	Et15St008_000208	7.11214	2.71353	4.79e-05	0.000372569
ET52B_000169	-0.150072	-3.92702	0.0150769	0.0285456	Et15St008_000211	3.23967	-194.836	0.000373751	0.00172404
ET52B_000173	-0.0270287	-13.2277	0.000664613	0.00234061	Et15St008_000212	5.80459	-1.72551	0.00255005	0.00752097
ET52B_000177	5.42737	-1.46634	0.0225462	0.0400486	Et15St008_000213	5.55063	-1.89809	0.000600836	0.00246776
ET52B_000178	7.75149	1.52104	0.0204356	0.0369125	Et15St008_000218	5.90702	-1.60575	0.0013521	0.00458636
ET52B_000179	4.56123	-3.13509	0.00190726	0.00533014	Et15St008_000220	3.81767	4.3363	0.0108968	0.0238058
ET52B_000180	6.01914	-6.40417	0.000155602	0.000788634	Et15St008_000223	6.90805	6.96673	6.95e-05	0.000486342
ET52B_000184	-0.21373	-6.33513	0.0090427	0.0186535	Et15St008_000225	6.1971	2.00208	0.00121882	0.00424104
ET52B_000185	3.33453	-2.56666	0.00110726	0.0034949	Et15St008_000228	1.20931	-211.486	5.74e-08	4.77e-06
ET52B_000186	6.62604	-3.20218	0.000227543	0.00103988	Et15St008_000230	5.67022	-2.33994	0.00578306	0.0143913
ET52B_000188	5.3736	-1.62236	0.011745	0.0230976	Et15St008_000231	4.05955	13.918	0.000779792	0.00301077
ET52B_000191	0.671817	2.44297	0.0109952	0.0218825	Et15St008_000233	5.71319	-9.22127	8.91e-05	0.000585337
ET52B_000193	-0.403707	-4.48925	0.0055752	0.0125407	Et15St008_000236	3.7985	12.0242	4.21e-05	0.00033941
ET52B_000195	5.04229	-1.65401	0.0048646	0.0112344	Et15St008_000237	5.80287	-3.78043	6.34e-05	0.000456755
ET52B_000197	3.22974	4.10743	0.000305784	0.00129789	Et15St008_000238	2.66822	2.85248	0.00219248	0.00665887
ET52B_000202	5.5366	-2.07874	0.00861978	0.0179643	Et15St008_000239	4.71006	7.64532	0.000401672	0.00182345
ET52B_000204	4.4891	2.22322	0.00135614	0.00409227	Et15St008_000242	1.48798	2.3903	0.00273896	0.00796303
ET52B_000206	4.71755	-1.9214	0.00499827	0.0115057	Et15St008_000248	4.96468	-3.90382	0.00603811	0.0149037
ET52B_000208	6.76185	-1.54582	0.00297954	0.00757471	Et15St008_000249	0.612935	-9.90414	0.00634506	0.0155328
ET52B_000211	3.24807	2.44977	0.000998502	0.00322013	Et15St008_000252	2.58268	2.38667	0.0215801	0.0413938
ET52B_000212	6.39218	-1.91067	0.00728471	0.015667	Et15St008_000253	-0.330354	17.9805	3.92e-06	5.55e-05
ET52B_000218	6.84852	3.11741	1.18e-05	0.000123974	Et15St008_000254	0.0726738	27.7964	1.94e-06	3.34e-05
ET52B_000219	7.42367	1.46795	0.0144028	0.027477	Et15St008_000255	3.15956	-1.91397	0.0124572	0.0264793
ET52B_000220	5.35774	2.18945	0.000133026	0.000703227	Et15St008_000256	7.45082	-2.19658	0.00394114	0.0106179
ET52B_000223	5.64272	-2.28063	0.00267442	0.00695083	Et15St008_000257	5.37078	109.568	9.31e-05	0.000605171
ET52B_000224	6.07958	-1.61395	0.00654335	0.0143297	Et15St008_000259	5.5339	74.237	7.25e-05	0.000503377
ET52B_000227	5.49222	2.38005	0.000213005	0.000990739	Et15St008_000260	3.59416	183.456	1.02e-05	0.000118507
ET52B_000229	8.60251	-1.50278	0.0290755	0.0496897	Et15St008_000265	7.94886	4.4343	1.78e-05	0.000178287
ET52B_000230	6.22706	2.73606	7.9e-05	0.000484072	Et15St008_000266	7.93955	10.427	7.66e-08	4.89e-06
ET52B_000232	5.32828	1.75055	0.00529234	0.0120406	Et15St008_000268	1.28502	30.3372	7.34e-06	9.1e-05
ET52B_000233	7.38435	23.035	2.32e-07	9.88e-06	Et15St008_000269	1.67592	-34.1386	0.000967042	0.00353884
ET52B_000236	9.51184	-1.66888	0.00249354	0.00657231	Et15St008_000270	3.83996	432.5	2.16e-06	3.63e-05
ET52B_000237	5.89748	-1.89858	0.000407483	0.00159986	Et15St008_000273	2.38528	5.28962	0.000483744	0.00210071
ET52B_000238	1.61656	-24.1588	4.59e-06	6.82e-05	Et15St008_000274	3.72011	4.19227	0.000680508	0.00271913
ET52B_000240	4.98346	6.29362	3.07e-06	5.17e-05	Et15St008_000280	5.74629	1.71889	0.00435948	0.0114545
ET52B_000243	10.8961	-2.11238	0.00315956	0.00792798	Et15St008_000281	6.8283	-2.80506	0.00043131	0.00192461
ET52B_000244	5.60754	1.64797	0.00444844	0.0104283	Et15St008_000282	8.21347	1.68531	0.0116675	0.0251482
ET52B_000246	9.86249	2.47972	0.000422425	0.00164489	Et15St008_000286	5.03594	-1.98564	0.000461543	0.0020291
ET52B_000249	6.9162	-1.88136	0.000502959	0.00188331	Et15St008_000291	3.05727	-361.798	0.000557251	0.00233055
ET52B_000251	3.69086	1.58934	0.0222079	0.0395403	Et15St008_000293	2.41849	-164.514	0.000940346	0.00346492
ET52B_000252	10.2029	-5.45553	3.94e-05	0.000287072	Et15St008_000295	3.86669	-18.6795	1.03e-05	0.000119032
ET52B_000254	5.10901	-2.62422	0.000233164	0.00106021	Et15St008_000297	-0.730665	-5.86235	0.00472543	0.0122474
ET52B_000257	5.74249	1.46838	0.0177039	0.0326541	Et15St008_000299	0.790561	2.5154	0.0130509	0.0274639
ET52B_000259	5.98673	-1.61241	0.0189635	0.0346561	Et15St008_000300	4.34267	-2.21132	0.00484068	0.0124927
ET52B_000260	2.42815	6.05226	0.00153942	0.00451259	Et15St008_000303	0.933307	-144.248	1.02e-07	5.22e-06
ET52B_000261	2.36148	-128.808	3.86e-06	6.08e-05	Et15St008_000304	5.35	-106.206	0.000208938	0.00111734
ET52B_000262	5.38128	5.09673	4.28e-06	6.56e-05	Et15St008_000305	7.12363	-1.44847	0.00172209	0.00549416
ET52B_000263	2.02942	3.97697	0.00700379	0.0151565	Et15St008_000308	4.88929	49.6724	2.46e-07	7.91e-06
ET52B_000265	1.90211	-7.14385	0.00773799	0.016471	Et15St008_000311	-0.206442	-12.1251	0.000927577	0.00342851
ET52B_000267	0.721488	-49.6959	3.01e-06	5.12e-05	Et15St008_000313	5.45283	1.71592	0.0178305	0.035417
ET52B_000268	6.18874	4.0173	0.000109618	0.000608586	Et15St008_000314	6.08641	-2.15454	0.00772512	0.0180886
ET52B_000270	5.07667	-85.0893	4.15e-07	1.41e-05	Et15St008_000315	4.89347	2.4514	0.0076973	0.0180397
ET52B_000271	1.81916	89.5218	1.96e-07	9.15e-06	Et15St008_000317	3.89599	-1.73721	0.0269924	0.049869
ET52B_000272	2.28579	648.985	1.28e-09	6.69e-07	Et15St008_000319	4.71166	-3.3939	7.35e-05	0.000508334
ET52B_000274	2.14872	147.353	1.93e-08	2.26e-06	Et15St008_000320	1.82681	-497.799	3.68e-08	4.66e-06
ET52B_000275	1.55928	237.047	1.04e-08	1.62e-06	Et15St008_000321	5.05953	3.61379	0.00942717	0.0211557
ET52B_000276	3.81022	10.1478	4.06e-06	6.3e-05	Et15St008_000323	1.25474	-225.233	5.68e-08	4.76e-06
ET52B_000279	2.01677	5.39774	8.25e-05	0.000499806	Et15St008_000325	-1.13825	-8.16413	1.19e-06	2.36e-05
ET52B_000282	6.39943	-2.02612	0.001752	0.00499302	Et15St008_000326	1.95618	-3.06345	0.0120264	0.0257815
ET52B_000284	4.11153	-1.8815	0.00373017	0.00903803	Et15St008_000328	4.78476	-2.00637	0.0012452	0.00431176
ET52B_000286	6.10817	-2.42665	0.00160775	0.00467158	Et15St008_000331	5.7092	-2.34143	0.00523727	0.0132833
ET52B_000288	1.18553	-3.54534	0.00559838	0.0125846	Et15St008_000332	6.53051	3.17871	4.06e-05	0.00032973
ET52B_000290	2.41271	5.6625	0.000436147	0.00168299	Et15St008_000333	6.21485	1.39971	0.0216243	0.0414506
ET52B_000293	0.152797	-10.4253	0.00305628	0.00771749	Et15St008_000334	7.42612	2.11915	4.24e-05	0.000341207
ET52B_000294	2.9226	-1.89534	0.0199813	0.0362168	Et15St008_000338	7.38132	39.8498	1.23e-07	5.58e-06
ET52B_000295	5.0333	1.44763	0.0196152	0.0356636	Et15St008_000339	6.24448	3.34377	0.000242125	0.00124942
ET52B_000296	4.90697	-1.77523	0.00583739	0.0130303	Et15St008_000344	1.37355	2.96618	0.00263381	0.00772819
ET52B_000298	7.04457	1.94904	0.00328561	0.00815785	Et15St008_000351	1.33014	-36.3876	0.00503804	0.0128938
ET52B_000299	6.96403	-1.58763	0.02181	0.0389844	Et15St008_000352	1.66785	-33.7586	0.00107786	0.00385941
ET52B_000300	1.29756	-4.48491	0.000927206	0.00305153	Et15St008_000354	5.25939	1.67703	0.00366127	0.0099919
ET52B_000301	-0.701846	-11.5202	7.21e-05	0.000451946	Et15St008_000360	6.32769	2.05187	0.000364208	0.00168909
ET52B_000304	8.24639	-10.1977	9.55e-08	5.58e-06	Et15St008_000364	3.57523	2.88784	0.00127701	0.00440268
ET52B_000306	4.94056	-3.05759	8.54e-05	0.000507827	Et15St008_000365	5.58242	5.22852	0.00266896	0.00781029
ET52B_000309	5.01217	-19.3402	3.17e-07	1.2e-05	Et15St008_000366	0.840812	-13.5835	0.00227986	0.00686959
ET52B_000310	4.31073	-11.0203	4.58e-06	6.82e-05	Et15St008_000367	0.480636	-6.51045	0.0171682	0.0343597
ET52B_000311	3.64667	-17.6926	2.36e-06	4.27e-05	Et15St008_000370	1.65481	-3.95554	0.00168447	0.00540426
ET52B_000312	5.69132	3.52386	0.00012858	0.000685471	Et15St008_000373	10.1023	2.07684	0.000635532	0.00257841
ET52B_000313	2.89678	4.06947	0.000141035	0.000733866	Et15St008_000376	5.52542	-2.02224	0.00500198	0.0128382
ET52B_000314	1.19846	4.00284	0.00262839	0.00685088	Et15St008_000377	5.47963	-2.42616	0.00157271	0.00512793
ET52B_000316	4.50792	2.90622	0.000433489	0.00167487	Et15St008_000378	5.27563	-2.16251	0.000206652	0.00110876
ET52B_000317	2.37295	2.20168	0.0252158	0.044059	Et15St008_000379	4.60801	-2.36774	0.00142805	0.00478103
ET52B_000321	5.20036	-1.84194	0.00138376	0.00416552	Et15St008_000380	4.04545	-3.20344	0.0175647	0.0350038
ET52B_000322	4.63801	-1.67478	0.00590315	0.0131388	Et15St008_000381	5.53409	-2.26788	0.0056455	0.0141343
ET52B_000324	4.34631	-2.73791	0.000911962	0.00301132	Et15St008_000383	8.62707	-16.231	1.94e-07	6.79e-06
ET52B_000325	8.95185	3.21874	0.00120862	0.00374481	Et15St008_000384	0.609796	4.65299	0.00968313	0.0216124
ET52B_000326	0.600175	-30.1053	2.67e-05	0.000216323	Et15St008_000386	4.17969	32.1235	7.3e-07	1.68e-05
ET52B_000328	4.65716	-1.95417	0.0115072	0.0227138	Et15St008_000387	4.14435	4.6445	0.00456078	0.0118984
ET52B_000329	9.67247	3.87587	3.3e-05	0.000252776	Et15St008_000390	4.83394	-25.3998	1.48e-06	2.74e-05
ET52B_000330	9.32511	3.36709	5.99e-05	0.000394805	Et15St008_000391	1.67391	-62.3501	8.13e-05	0.000547429
ET52B_000333	5.58641	-11.4255	5.38e-08	4.2e-06	Et15St008_000392	3.12624	-850.968	2.37e-05	0.000220813
ET52B_000335	7.32711	-2.31058	0.00148906	0.00440519	Et15St008_000394	4.45831	-100.545	0.00672432	0.0162112
ET52B_000336	6.07479	1.97907	0.0255403	0.0445451	Et15St008_000396	6.40473	-2.08421	0.0139642	0.0289947
ET52B_000337	6.07607	5.39476	4.71e-05	0.000327794	Et15St008_000397	6.34614	-5.50473	2.68e-05	0.000242778
ET52B_000339	7.42125	6.96893	3.32e-06	5.46e-05	Et15St008_000399	6.17633	-6.13518	1.4e-05	0.000149015
ET52B_000340	2.21287	12.5519	1.31e-05	0.000131576	Et15St008_000404	6.76488	2.69752	0.00321118	0.00900197
ET52B_000341	7.66186	35.34	3.52e-06	5.7e-05	Et15St008_000406	3.9839	5.74055	3.02e-05	0.00026609
ET52B_000346	5.62306	-1.40876	0.0291851	0.0498305	Et15St008_000407	4.96164	5.5167	0.000277172	0.00138035
ET52B_000347	6.02159	-1.84571	0.000792975	0.00269444	Et15St008_000408	6.04169	-1.94537	0.000168105	0.000941482
ET52B_000349	3.46302	-7.95089	5.22e-05	0.000354324	Et15St008_000409	2.60347	2.65339	0.00692082	0.0165756
ET52B_000350	5.92925	-2.18392	0.000808418	0.0027292	Et15St008_000411	6.48234	1.75202	0.00223723	0.00676379
ET52B_000354	6.06598	-1.68622	0.000924831	0.00304472	Et15St008_000413	6.58669	3.17275	1.91e-05	0.000187445
ET52B_000359	4.99246	-2.06171	0.000431753	0.00166946	Et15St008_000415	3.86687	-4.05658	0.000659148	0.00264816
ET52B_000361	6.24395	4.03057	0.000105131	0.000592272	Et15St008_000416	4.07578	-2.31776	0.00146646	0.00487166
ET52B_000365	-0.506326	-15.1069	0.000168384	0.000834291	Et15St008_000418	5.84931	2.63581	4.21e-05	0.00033941
ET52B_000367	6.68234	4.77388	2.18e-07	9.65e-06	Et15St008_000423	5.8243	-2.1691	0.00343489	0.00949223
ET52B_000368	4.41335	-1.68723	0.0137547	0.0264027	Et15St008_000426	5.6803	-1.8405	0.00184251	0.00579936
ET52B_000369	2.34972	-6.32532	0.00010671	0.000597832	Et15St008_000429	6.66734	1.5909	0.0202124	0.039248
ET52B_000370	-0.42955	-7.22249	0.00170647	0.00489271	Et15St008_000430	6.96264	-2.26034	0.000241989	0.00124935
ET52B_000373	5.3179	1.64228	0.00925287	0.01902	Et15St008_000432	6.5709	3.85718	0.000531597	0.00224974
ET52B_000374	3.31738	16.0758	1.72e-06	3.44e-05	Et15St008_000434	3.07914	-46.4772	0.00507306	0.0129593
ET52B_000375	1.72849	4.373	0.00787372	0.0166956	Et15St008_000435	3.7652	3.44109	0.00112911	0.00400808
ET52B_000379	5.57585	-1.7144	0.00318204	0.00798036	Et15St008_000436	9.62303	2.63938	0.000448352	0.0019804
ET52B_000380	6.8789	-3.52455	7.06e-06	8.9e-05	Et15St008_000438	6.75114	5.34841	2.01e-06	3.43e-05
ET52B_000381	1.38721	-208.544	1.22e-07	6.79e-06	Et15St008_000440	3.89942	-41.3704	0.0173527	0.0346348
ET52B_000385	5.97306	1.68697	0.00178546	0.00507298	Et15St008_000442	-0.319158	-25.4127	5.06e-07	1.3e-05
ET52B_000388	2.33068	6.37869	0.000568018	0.00207911	Et15St008_000443	2.08613	-291.038	1.17e-05	0.000130172
ET52B_000389	1.28059	7.97062	0.000214979	0.000997586	Et15St008_000448	6.0979	-1.8316	0.00624374	0.0153305
ET52B_000390	3.22505	-3.94459	0.00156216	0.00456176	Et15St008_000449	7.24348	2.27572	0.00227078	0.00684823
ET52B_000392	4.59718	-14.9882	1.22e-05	0.000126509	Et15St008_000450	3.77344	-2.93341	0.00897816	0.0203878
ET52B_000394	1.40249	2.45355	0.0105703	0.0211897	Et15St008_000453	5.3692	-1.64748	0.00133758	0.00455651
ET52B_000396	4.00849	6.98641	0.00159593	0.00464538	Et15St008_000455	9.12856	-4.7716	0.0006869	0.00273513
ET52B_000397	2.29118	-3.35435	0.00230185	0.00618113	Et15St008_000456	7.49104	-2.72145	0.000118948	0.000725729
ET52B_000398	5.67334	-1.84561	0.0030011	0.00761099	Et15St008_000458	6.35291	-1.69429	0.000273575	0.00136721
ET52B_000401	5.19329	-2.54161	0.00130279	0.0039589	Et15St008_000460	7.37927	-2.08121	0.00385408	0.0104133
ET52B_000402	4.92329	-7.07659	0.000208663	0.000974183	Et15St008_000461	6.89021	-2.009	0.00191505	0.00598396
ET52B_000403	3.05722	-2.17046	0.01739	0.0321944	Et15St008_000462	-0.0775116	-13.4772	0.00101677	0.00368042
ET52B_000404	1.02077	-7.38831	0.0104094	0.0209218	Et15St008_000464	6.13626	-1.60779	0.00858817	0.0196538
ET52B_000405	5.72009	-12.4236	3.87e-05	0.000283217	Et15St008_000465	-0.702994	-14.9265	4.12e-07	1.1e-05
ET52B_000406	4.23279	-1.91817	0.00340155	0.00839959	Et15St008_000466	0.983818	-154.711	7.06e-08	4.87e-06
ET52B_000407	4.86642	2.37302	0.00103869	0.00332175	Et15St008_000467	1.07958	-49.8539	0.000454625	0.0020043
ET52B_000410	7.76612	1.79727	0.00653955	0.0143277	Et15St008_000468	-0.79244	-13.1858	1.47e-06	2.73e-05
ET52B_000411	4.00972	-1.65947	0.0122139	0.02385	Et15St008_000469	2.71638	-32.8887	0.00690012	0.0165439
ET52B_000413	3.01449	5.88587	2.33e-05	0.000194103	Et15St008_000471	5.29651	2.55614	0.000115612	0.00071069
ET52B_000414	1.94239	5.68015	0.000379841	0.00151503	Et15St008_000473	4.55048	-2.52453	0.00858392	0.0196492
ET52B_000419	5.09199	-5.58505	2.92e-05	0.000230492	Et15St008_000474	2.20376	-3.57014	0.000429609	0.00191983
ET52B_000422	4.36198	1.66567	0.0125604	0.0244471	Et15St008_000478	5.69333	5.29905	2.42e-05	0.000224413
ET52B_000424	5.41823	3.87148	3.26e-05	0.000250605	Et15St008_000481	4.86629	-1.43154	0.0154382	0.0315281
ET52B_000425	4.908	-2.95564	0.00159046	0.00463351	Et15St008_000482	6.31234	-4.11962	0.000421327	0.00189019
ET52B_000428	1.42487	-3.03791	0.00383333	0.00921425	Et15St008_000484	5.45136	1.4826	0.017551	0.0349832
ET52B_000429	4.74685	1.92067	0.00382363	0.00920123	Et15St008_000485	1.96419	32.8912	2.65e-06	4.25e-05
ET52B_000430	5.35989	-1.46501	0.020497	0.0370032	Et15St008_000486	3.74633	35.0461	6.53e-07	1.54e-05
ET52B_000431	7.03662	1.85499	0.00140852	0.00421454	Et15St008_000487	5.61545	-2.11435	0.000394838	0.00180115
ET52B_000432	3.23021	2.87166	0.000627938	0.00224564	Et15St008_000491	6.25843	-2.49353	0.00301866	0.00859316
ET52B_000433	2.8307	2.43573	0.00756548	0.0161452	Et15St008_000495	3.98107	-3.1164	0.00506915	0.0129525
ET52B_000434	5.82287	2.26602	0.00245427	0.00650094	Et15St008_000497	3.85905	-1.984	0.00841327	0.019387
ET52B_000435	6.52717	1.60704	0.0129677	0.0251226	Et15St008_000502	6.89309	-1.534	0.00319289	0.00895801
ET52B_000437	6.59676	-1.45229	0.00916781	0.0188842	Et15St008_000504	5.36227	3.78584	5.31e-05	0.000401764
ET52B_000438	4.71929	2.71946	0.000220301	0.00101612	Et15St008_000505	1.99421	3.17154	0.00265368	0.00777321
ET52B_000439	3.69177	3.59247	0.000330376	0.00136386	Et15St008_000506	1.08532	19.0671	0.00170393	0.00544804
ET52B_000440	3.44812	-34.6671	2.22e-05	0.000188225	Et15St008_000507	6.55926	-1.53711	0.0148204	0.0304961
ET52B_000441	6.96931	-2.7149	0.0196012	0.0356447	Et15St008_000511	3.61788	10.3007	0.00193296	0.00602881
ET52B_000445	0.654344	9.87352	9.38e-05	0.000545357	Et15St008_000512	3.91007	129.896	4.11e-06	5.78e-05
ET52B_000446	2.63538	2.59206	0.00184731	0.00519911	Et15St008_000514	7.835	1.95878	5.85e-05	0.000430314
ET52B_000447	3.36988	-8.34864	7.53e-06	9.27e-05	Et15St008_000515	3.73876	-1.78087	0.0128732	0.0271729
ET52B_000448	3.49369	-11.8156	1.9e-05	0.000171728	Et15St008_000517	4.11781	1.71746	0.00911285	0.0206074
ET52B_000451	4.17512	-1.87025	0.0152265	0.0287836	Et15St008_000519	1.99536	5.08683	0.0112199	0.0243978
ET52B_000453	5.86935	-1.66116	0.00736799	0.0158051	Et15St008_000524	5.30505	2.15881	0.0119208	0.0256406
ET52B_000454	4.31489	-2.47732	0.00109801	0.00347128	Et15St008_000525	6.23096	-1.82598	0.00589588	0.0146121
ET52B_000455	7.51025	2.84778	6.61e-05	0.000421934	Et15St008_000526	8.05309	49.3193	2.53e-08	4.45e-06
ET52B_000457	2.9778	-2.08006	0.0189006	0.0345666	Et15St008_000528	7.31577	1.26338	0.019456	0.037994
ET52B_000460	5.51053	-1.77696	0.00826673	0.0173807	Et15St008_000529	3.44395	-3.29357	0.0207519	0.0401147
ET52B_000464	6.55127	2.65958	0.00113611	0.00356453	Et15St008_000532	7.51269	-1.25918	0.0149044	0.0306261
ET52B_000466	5.13461	1.99711	0.000913947	0.00301687	Et15St008_000533	5.6851	1.73146	0.00577256	0.0143791
ET52B_000467	0.544435	9.5353	9.47e-05	0.000547904	Et15St008_000539	5.4016	-1.35833	0.0220407	0.0421156
ET52B_000469	5.46545	-2.25792	0.0028808	0.00737357	Et15St008_000541	5.80789	28.6581	4.16e-06	5.84e-05
ET52B_000472	5.51543	-1.4943	0.0259829	0.0452246	Et15St008_000542	4.47477	-1.97552	0.00128889	0.00442882
ET52B_000473	7.245	7.053	1.83e-05	0.000167533	Et15St008_000544	3.49791	2.35377	0.00490697	0.0126321
ET52B_000474	6.04672	12.2698	6.64e-07	1.88e-05	Et15St008_000545	5.96082	-2.19582	0.000431997	0.00192549
ET52B_000475	9.82685	544.223	8.98e-09	1.56e-06	Et15St008_000549	5.3979	-2.12892	0.00932552	0.0209719
ET52B_000476	4.43318	3225.41	9.02e-09	1.56e-06	Et15St008_000552	4.48926	-6.3214	8.88e-05	0.000584285
ET52B_000479	8.72181	1.51298	0.0240832	0.0423254	Et15St008_000553	7.23279	-1.82464	0.000927575	0.00342851
ET52B_000481	5.37113	-1.70666	0.0190052	0.0347132	Et15St008_000554	6.37212	1.3218	0.0106727	0.0233906
ET52B_000482	5.43461	2.23918	0.00130265	0.0039589	Et15St008_000555	5.94678	-2.10618	0.00667904	0.0161226
ET52B_000483	3.84243	-1.64444	0.0165244	0.0308156	Et15St008_000559	5.39841	-2.47613	0.000265725	0.00133771
ET52B_000484	3.94618	2.15665	0.00246969	0.00652963	Et15St008_000560	6.40935	1.92288	0.00104204	0.0037507
ET52B_000485	4.67303	-20.4914	4.28e-06	6.56e-05	Et15St008_000561	7.48018	-1.33731	0.0266746	0.0493769
ET52B_000487	6.48574	-2.89589	4.33e-05	0.000308467	Et15St008_000562	5.26403	-2.96244	0.00292742	0.00838077
ET52B_000488	4.85724	-1.95807	0.00140565	0.00421102	Et15St008_000563	5.21902	-2.04311	0.00072879	0.00285884
ET52B_000489	1.91223	20.123	8.96e-06	0.000104775	Et15St008_000564	5.71854	-4.193	2.32e-05	0.000218012
ET52B_000496	3.80308	-1.9883	0.0128259	0.0248889	Et15St008_000568	5.98605	-1.35209	0.0216342	0.0414619
ET52B_000500	2.97323	2.36368	0.00660831	0.0144529	Et15St008_000571	5.12634	-1.45104	0.0229471	0.043503
ET52B_000504	4.75074	-1.99392	0.0104058	0.0209187	Et15St008_000573	4.59962	-2.4173	0.0187105	0.0368102
ET52B_000505	5.85277	-2.43776	0.00019269	0.000918138	Et15St008_000574	7.76669	-1.75688	0.000935049	0.00345117
ET52B_000510	4.95131	14.7551	8.15e-07	2.13e-05	Et15St008_000575	6.73757	1.3411	0.00442307	0.0115949
ET52B_000511	7.57281	-2.43456	0.000195023	0.000925386	Et15St008_000576	6.69103	8.99974	4.99e-05	0.000382723
ET52B_000512	0.800548	-4.41337	0.00132791	0.00402417	Et15St008_000581	2.90152	2.71495	0.0234814	0.0443748
ET52B_000513	2.79318	-2.84713	0.00217482	0.00591344	Et15St008_000582	6.28295	9.54829	2.15e-05	0.000204525
ET52B_000514	3.52258	5.60055	0.000524691	0.00195	Et15St008_000583	6.58837	-2.56882	0.00858158	0.0196492
ET52B_000515	3.2371	36.4607	1.8e-07	8.75e-06	Et15St008_000585	6.21563	2.20989	0.0181409	0.0358828
ET52B_000516	3.76268	2.08494	0.00198992	0.00551467	Et15St008_000587	6.74674	-1.55189	0.011886	0.0255824
ET52B_000518	6.38066	-1.93227	0.000386268	0.00153412	Et15St008_000588	5.93638	-2.4055	0.00047457	0.00207398
ET52B_000519	1.02969	127.042	1.07e-06	2.57e-05	Et15St008_000590	5.65048	1.60339	0.00417462	0.0110875
ET52B_000520	2.44975	366.427	2.83e-06	4.87e-05	Et15St008_000592	-0.622934	-6.80663	0.0030879	0.00874678
ET52B_000523	1.52574	-9.41169	0.0082375	0.0173266	Et15St008_000595	6.49502	-7.52314	1.19e-06	2.36e-05
ET52B_000529	0.896343	-5.32069	0.027007	0.046713	Et15St008_000596	6.57147	-3.33842	0.0014015	0.00471669
ET52B_000531	2.67209	-3.0571	0.000551825	0.00202886	Et15St008_000601	4.31222	13.1263	4.52e-06	6.26e-05
ET52B_000534	5.73007	-1.88511	0.000856084	0.00285715	Et15St008_000602	3.68067	-7.03354	2.08e-05	0.000199563
ET52B_000535	4.96303	-2.42971	0.00041879	0.00163394	Et15St008_000605	4.55439	2.8508	0.00467989	0.0121477
ET52B_000536	5.04413	-1.70241	0.0226323	0.04018	Et15St008_000606	1.05245	-27.7561	0.0054923	0.0138247
ET52B_000540	6.72301	3.28411	0.00119578	0.00371543	Et15St008_000607	6.6847	7.77802	1.72e-05	0.000173745
ET52B_000542	5.58592	1.57097	0.0164282	0.0306592	Et15St008_000609	-0.0916192	-34.8371	2.72e-07	8.33e-06
ET52B_000543	4.34633	-2.91517	0.000544368	0.00200812	Et15St008_000612	2.79194	-309.483	0.000369246	0.00170708
ET52B_000548	3.41215	3.66986	0.000110185	0.000611051	Et15St008_000613	3.02671	-6.7681	0.000436916	0.00194237
ET52B_000550	0.557788	-4.76157	0.00171483	0.004911	Et15St008_000615	5.8504	2.84234	7.16e-05	0.000498015
ET52B_000551	7.37908	-1.37962	0.0263013	0.0456806	Et15St008_000620	-0.252992	-27.8539	4.48e-07	1.18e-05
ET52B_000553	5.48001	-1.90047	0.00345181	0.00850682	Et15St008_000621	-1.05675	-9.14058	6.66e-06	8.47e-05
ET52B_000555	3.04138	-2.25593	0.0165638	0.0308659	Et15St008_000624	0.992578	-156.601	7.91e-08	4.89e-06
ET52B_000558	4.19582	-1.67296	0.0137679	0.0264224	Et15St008_000625	0.113894	-46.3205	1.68e-07	6.39e-06
ET52B_000560	5.67008	-1.68017	0.0027823	0.00716807	Et15St008_000626	1.35962	-260.482	5.8e-08	4.78e-06
ET52B_000561	6.85185	-1.61514	0.00198775	0.0055102	Et15St008_000628	-0.585762	-17.5606	6.89e-07	1.61e-05
ET52B_000563	4.45007	1.5444	0.0150513	0.028512	Et15St008_000629	-0.239954	-28.362	2.24e-07	7.52e-06
ET52B_000564	3.20602	-2.42428	0.00414605	0.00984465	Et15St008_000630	1.61542	-371.351	4.1e-08	4.66e-06
ET52B_000565	1.84815	-3.28155	0.00605078	0.0134058	Et15St008_000631	2.79484	-4.97709	0.000482256	0.0020969
ET52B_000566	5.01661	-10.7073	2.4e-07	9.88e-06	Et15St008_000632	-1.00422	-9.83104	9.99e-06	0.000116515
ET52B_000570	4.39636	2.8842	0.000375585	0.00150068	Et15St008_000633	0.186593	-51.2322	1.89e-07	6.76e-06
ET52B_000571	4.8739	8.623	8.71e-06	0.000103212	Et15St008_000638	-0.44534	-21.3345	3.8e-07	1.04e-05
ET52B_000572	4.90609	-2.68554	0.000364137	0.00146672	Et15St008_000643	-0.10218	-9.68745	0.0062196	0.0152835
ET52B_000573	2.18682	62.1442	3.64e-07	1.31e-05	Et15St008_000646	3.02852	-121.143	0.000970185	0.00354782
ET52B_000576	4.89026	-2.54072	0.000102701	0.000581875	Et15St008_000647	7.40985	3.55619	9.17e-05	0.000597474
ET52B_000577	6.1845	-2.41624	0.00349062	0.00857797	Et15St008_000648	5.01823	-10.8266	1.99e-05	0.000193736
ET52B_000578	4.39881	-7.26705	5.69e-06	7.85e-05	Et15St008_000649	6.65641	2.63057	0.00627127	0.015387
ET52B_000579	3.45258	12.0879	1.01e-05	0.000111659	Et15St008_000650	6.88171	-1.39624	0.00551039	0.0138542
ET52B_000581	1.74232	5.09226	0.000172963	0.000849784	Et15St008_000652	-0.84643	-12.2349	2.67e-06	4.28e-05
ET52B_000582	2.08484	5.75114	0.000136905	0.000717254	Et15St008_000655	2.08508	-184.882	0.00013701	0.000809104
ET52B_000583	0.137462	24.376	8.27e-05	0.000500164	Et15St008_000662	0.458612	-11.5652	0.00128213	0.00441146
ET52B_000585	4.73388	-2.02067	0.00298039	0.00757471	Et15St008_000665	0.533218	9.18357	0.00169072	0.00542092
ET52B_000586	4.15288	5.6341	4.45e-05	0.000313666	Et15St008_000666	1.64797	-388.489	5.21e-08	4.66e-06
ET52B_000588	7.46259	16.7546	1.89e-07	8.97e-06	Et15St008_000667	4.64552	5.93436	0.00034637	0.00163058
ET52B_000589	1.66557	39.571	3.7e-06	5.95e-05	Et15St008_000668	6.84645	1.53061	0.0124272	0.0264318
ET52B_000590	1.22413	14.5021	4.85e-05	0.00033521	Et15St008_000669	6.97464	-2.92325	0.000308569	0.0014992
ET52B_000591	0.453069	28.525	3.19e-06	5.29e-05	Et15St008_000670	5.89527	-4.39417	2.98e-06	4.59e-05
ET52B_000592	2.71056	10.0348	0.000321874	0.00133996	Et15St008_000672	8.41246	-2.49059	0.00123051	0.00427239
ET52B_000593	2.33158	94.5776	6.76e-06	8.67e-05	Et15St008_000673	9.18714	2.95523	0.0002966	0.00145546
ET52B_000594	8.51196	7.06705	1.98e-06	3.8e-05	Et15St008_000676	9.69736	1.60236	0.0138683	0.0288505
ET52B_000601	-0.749859	-10.7784	8.26e-05	0.000499991	Et15St008_000679	4.73906	-12.035	0.000437815	0.00194553
ET52B_000612	-0.278672	-9.33208	0.000671497	0.00236151	Et15St008_000680	6.44261	-2.1066	0.000421672	0.00189092
ET52B_000629	4.03176	-8.63121	1.93e-06	3.73e-05	Et15St008_000681	7.32456	-1.44113	0.00994552	0.0220468
ET52B_000630	3.69749	-2.0468	0.0042234	0.0100013	Et15St008_000682	6.40706	2.06641	0.000257131	0.00130272
ET52B_000632	4.10443	2.56492	0.000590004	0.0021339	Et15St008_000687	3.19137	7.3052	4.96e-05	0.000382197
ET52B_000636	5.72305	-1.45975	0.0275635	0.0474937	Et15St008_000688	7.95785	4.89348	2.82e-05	0.00025344
ET52B_000637	3.70467	-3.20803	9.01e-05	0.000527503	Et15St008_000692	6.23221	-3.47364	3.22e-05	0.00028023
ET52B_000639	4.62298	-3.01725	0.00180704	0.00511325	Et15St008_000693	5.2279	-5.204	1.72e-05	0.000173745
ET52B_000640	5.58013	2.58113	0.00097518	0.00316337	Et15St008_000699	4.07296	2.2587	0.0200012	0.0389333
ET52B_000641	4.71719	2.40674	0.0012841	0.00392369	Et15St008_000701	0.367267	-14.6653	0.00627571	0.0153942
ET52B_000642	6.44864	2.36734	0.000148699	0.000763854	Et15St008_000702	6.60232	2.94973	0.000827112	0.00314161
ET52B_000646	4.27897	2.03585	0.00437661	0.0102841	Et15St008_000703	6.8442	2.31487	1.66e-05	0.000169469
ET52B_000648	7.77221	-1.65949	0.00208634	0.00571818	Et15St008_000704	5.79738	1.65228	0.0190885	0.0374323
ET52B_000651	6.5662	1.87862	0.00575112	0.0128793	Et15St008_000706	2.97946	26.5723	6.19e-05	0.000447846
ET52B_000652	3.91759	-2.15379	0.0108852	0.0217246	Et15St008_000707	3.92427	5.69788	4.81e-05	0.000373661
ET52B_000656	6.13022	-1.58047	0.00436403	0.0102618	Et15St008_000710	6.40467	-4.25141	0.000290059	0.00143154
ET52B_000657	6.18247	-600.738	3.96e-08	3.46e-06	Et15St008_000711	5.7868	3.70945	6.61e-05	0.000470784
ET52B_000658	3.14743	318.464	2.18e-07	9.65e-06	Et15St008_000712	3.33962	-4.18776	0.000810469	0.00309955
ET52B_000661	9.77109	2.27318	0.000779337	0.00265717	Et15St008_000714	3.37272	-2.21886	0.00270978	0.00790384
ET52B_000662	2.8523	-4.15255	0.000102153	0.000579941	Et15St008_000715	4.72076	-6.15331	0.000401436	0.00182318
ET52B_000663	4.18108	5.54511	6.53e-06	8.49e-05	Et15St008_000717	2.5479	-1352.66	1.61e-08	4.45e-06
ET52B_000669	5.91776	-1.51896	0.00406725	0.0096737	Et15St008_000719	4.65413	-2.04327	0.0116229	0.025073
ET52B_000670	5.6858	2.44349	0.00222738	0.00602999	Et15St008_000721	7.43831	-6.27814	0.000310251	0.00150453
ET52B_000676	1.51331	-35.3736	0.0011336	0.00355779	Et15St008_000730	2.88669	-2.05439	0.00934563	0.0210047
ET52B_000684	0.204214	-10.539	0.000235352	0.00106772	Et15St008_000736	5.35916	-2.39631	0.0206718	0.0400044
ET52B_000687	6.26987	-2.88377	0.00120929	0.00374573	Et15St008_000738	5.6307	-1.96945	0.011005	0.0239913
ET52B_000688	3.40363	-3.2865	0.000161923	0.000809532	Et15St008_000744	5.41853	1.64471	0.0210653	0.040636
ET52B_000689	6.07443	-2.47767	0.000120222	0.000652177	Et15St008_000746	6.00376	-12.2735	1.39e-07	5.88e-06
ET52B_000690	12.8808	-3.31757	0.00221329	0.00599707	Et15St008_000747	7.51552	2.10941	0.000316627	0.00152568
ET52B_000691	5.91792	-1.74043	0.021475	0.0385172	Et15St008_000748	7.45361	2.75584	0.00184191	0.00579924
ET52B_000696	5.64607	-1.70322	0.00188981	0.00529157	Et15St008_000756	5.94142	-2.02319	0.00431735	0.0113667
ET52B_000697	7.57355	2.50515	9.54e-05	0.000550989	Et15St008_000757	5.99497	-2.90321	0.000148024	0.000855519
ET52B_000701	0.929568	2.8138	0.0108416	0.0216549	Et15St008_000760	4.66971	2.7238	0.000958882	0.00351272
ET52B_000704	0.426029	-7.83233	0.00406599	0.00967334	Et15St008_000761	6.06489	1.65701	0.0016373	0.00529003
ET52B_000705	4.85354	1.82494	0.00231306	0.00619827	Et15St008_000765	6.43126	-2.52421	0.000155768	0.000891204
ET52B_000708	3.25075	16.2519	1.31e-05	0.000131843	Et15St008_000767	3.14478	3.53259	0.0211026	0.0406775
ET52B_000710	7.03688	-1.62745	0.00200408	0.00554702	Et15St008_000768	5.45524	-2.41368	0.000412013	0.00185672
ET52B_000712	7.79959	-1.37077	0.0173206	0.0320719	Et15St008_000772	1.16761	5.63897	0.00707761	0.0168635
ET52B_000713	5.86393	4.32486	0.000106416	0.000597174	Et15St008_000773	6.3241	1.75459	0.00309806	0.0087539
ET52B_000714	7.16873	-118.172	5.72e-09	1.41e-06	Et15St008_000774	3.18904	47.8431	4.2e-05	0.00033941
ET52B_000717	4.27607	2.55328	0.0087684	0.0181743	Et15St008_000776	5.02622	32.3078	5.24e-07	1.33e-05
ET52B_000718	2.25165	4.66622	0.000651653	0.00231051	Et15St008_000777	3.06107	-3.6356	0.00854523	0.0196122
ET52B_000719	7.42883	-2.17278	0.000353367	0.00143262	Et15St008_000779	1.68325	-29.8879	0.00125241	0.00433091
ET52B_000720	1.66322	38.9467	9.64e-07	2.41e-05	Et15St008_000780	0.804284	-45.7609	0.000140992	0.00082365
ET52B_000722	3.20015	18.023	1.63e-06	3.36e-05	Et15St008_000781	2.05713	8.03393	0.00109245	0.00390208
ET52B_000723	1.22344	5.11793	0.00110879	0.00349647	Et15St008_000790	6.65423	-4.19476	1.95e-05	0.000190294
ET52B_000726	6.66277	6.04373	2.53e-07	1.02e-05	Et15St008_000793	2.75245	-278.089	1.59e-05	0.000164579
ET52B_000729	3.84196	2.51476	0.00184142	0.00518695	Et15St008_000794	4.83446	-140.089	6.63e-07	1.56e-05
ET52B_000736	6.1488	2.16083	0.000778944	0.00265717	Et15St008_000795	4.95127	-33.112	0.000532236	0.00225152
ET52B_000738	8.40722	-5.56501	2.03e-05	0.00017855	Et15St008_000799	4.13866	-2.37171	0.0146048	0.0301427
ET52B_000739	-0.497827	-3.26213	0.0268246	0.046454	Et15St008_000804	5.60919	172.721	2.74e-06	4.32e-05
ET52B_000741	3.44268	1.88792	0.0158796	0.0298369	Et15St008_000806	6.3301	-2.13762	0.000719945	0.00283277
ET52B_000743	8.63606	-2.90289	0.000946636	0.00309195	Et15St008_000807	4.72647	-3.75245	0.00101631	0.00368042
ET52B_000744	4.09662	25.9633	6.6e-07	1.88e-05	Et15St008_000810	0.035505	-41.5508	3.07e-06	4.67e-05
ET52B_000752	2.62085	2.55135	0.00218178	0.00592423	Et15St008_000811	8.22374	-1589.84	9.34e-05	0.000606452
ET52B_000754	6.2993	-1.51679	0.0281208	0.0483202	Et15St008_000813	0.210141	-14.9364	0.00292778	0.00838077
ET52B_000755	3.25897	3.28687	0.00129379	0.00394482	Et15St008_000814	3.20962	-34.2554	0.0115199	0.0249186
ET52B_000756	6.70157	1.89722	0.0032851	0.00815785	Et15St008_000815	8.25901	-2.04665	0.000300501	0.00146901
ET52B_000757	5.40178	-1193.85	3.67e-08	3.38e-06	Et15St008_000817	2.43262	2.44583	0.0104453	0.0229655
ET52B_000763	0.601641	13.6031	0.000428546	0.00166028	Et15St008_000818	8.21215	1.60933	0.0152754	0.0312762
ET52B_000765	0.118743	2.27477	0.0229303	0.0405788	Et15St008_000820	6.16367	-2.61636	0.00955427	0.0213749
ET52B_000767	0.584615	-2.94171	0.0168669	0.031366	Et15St008_000821	5.45047	2.34688	0.00187002	0.00586801
ET52B_000769	5.3249	-2.41179	0.001696	0.00486893	Et15St008_000824	5.00773	-115.516	0.00891119	0.0202536
ET52B_000771	6.20777	1.84315	0.00224812	0.00607109	Et15St008_000825	0.634884	-95.3764	1.45e-07	5.92e-06
ET52B_000773	7.74255	1.69046	0.000960272	0.0031252	Et15St008_000827	8.18441	-3.35099	3.01e-06	4.61e-05
ET52B_000774	0.560352	-7.17002	0.00417362	0.00990066	Et15St008_000830	7.37787	-1.51667	0.00607863	0.0149786
ET52B_000777	5.34986	-1.99059	0.00474557	0.0110004	Et15St008_000831	6.09725	-1.85648	0.0128331	0.027116
ET52B_000778	7.30002	-1.9377	0.00138335	0.00416552	Et15St008_000832	7.013	12.1201	8.06e-05	0.000543672
ET52B_000780	-0.167486	-5.60645	0.00282673	0.00725759	Et15St008_000834	3.45922	-15.1255	1.27e-05	0.000139037
ET52B_000781	3.1062	2.03719	0.0233754	0.0412416	Et15St008_000838	3.88271	-9.13721	0.000354825	0.00165607
ET52B_000782	6.36072	3.00529	4.01e-05	0.000290633	Et15St008_000839	4.18766	9.64787	5.3e-05	0.000401706
ET52B_000783	7.69114	1.50253	0.00924965	0.0190173	Et15St008_000840	4.48189	3.19149	0.00412388	0.0109725
ET52B_000785	1.52236	-100.92	3.58e-05	0.000267396	Et15St008_000841	-0.153895	-9.01726	0.00761102	0.0178904
ET52B_000786	2.10578	-226.585	9.22e-06	0.000106141	Et15St008_000843	4.83307	-2.3865	0.00061428	0.00250983
ET52B_000787	7.65826	-2.72669	2.04e-05	0.000178819	Et15St008_000845	6.16463	2.70216	0.00664372	0.0160637
ET52B_000788	7.08077	-3.95809	3.38e-05	0.000256998	Et15St008_000846	6.83131	-1.64101	0.0124755	0.0265127
ET52B_000794	3.72492	-2.08756	0.00293784	0.00749643	Et15St008_000848	0.103343	-18.6292	0.000382095	0.00175702
ET52B_000798	8.16465	-2.81305	0.000590142	0.0021339	Et15St008_000849	4.27495	2.41377	0.000879708	0.00329531
ET52B_000801	7.4759	1.72166	0.00140837	0.00421454	Et15St008_000850	7.2988	-1.76359	0.000577541	0.00239789
ET52B_000802	9.92558	2.73085	8.4e-05	0.00050494	Et15St008_000852	6.259	-4.24376	4.14e-06	5.83e-05
ET52B_000804	2.67521	45.6167	8.36e-06	0.000100461	Et15St008_000855	-0.189148	-30.4315	1.98e-07	6.89e-06
ET52B_000805	1.53466	6.67369	0.00422913	0.0100104	Et15St008_000857	3.22037	4.7876	0.0099462	0.0220468
ET52B_000807	4.69881	2.24425	0.000208312	0.000973003	Et15St008_000858	5.33365	2.44851	0.000251331	0.00127872
ET52B_000808	5.9061	3.98644	6.15e-06	8.21e-05	Et15St008_000860	6.59329	1.80494	0.000962893	0.00352616
ET52B_000812	5.70537	3.15917	0.000354545	0.00143623	Et15St008_000862	7.34521	3.88804	2.33e-05	0.000218332
ET52B_000815	6.78018	-1.76349	0.000494831	0.00186057	Et15St008_000863	4.41855	-1.71628	0.00650478	0.0158355
ET52B_000816	7.25346	1.47616	0.00906979	0.0186978	Et15St008_000864	6.91292	-13.4704	0.000255191	0.00129416
ET52B_000817	7.60526	1.49794	0.00622028	0.0137401	Et15St008_000866	4.57936	-1.92231	0.0150676	0.0309013
ET52B_000819	0.761038	4.06148	0.0116057	0.0228779	Et15St008_000868	8.60682	2.60298	0.000978725	0.00357018
ET52B_000820	1.89445	62.137	2.43e-07	9.89e-06	Et15St008_000870	4.93495	-1.64986	0.00254414	0.00750569
ET52B_000822	7.28579	1.65019	0.00137574	0.00414388	Et15St008_000872	-0.415069	-6.27815	0.0153045	0.0313046
ET52B_000823	5.33131	1.70176	0.027684	0.0476849	Et15St008_000873	6.44489	-1.32878	0.0248221	0.0464315
ET52B_000824	8.07784	2.6023	7.66e-05	0.00047337	Et15St008_000878	2.34849	-1025.98	2.07e-08	4.45e-06
ET52B_000827	7.9407	-1.45733	0.0186708	0.0341839	Et15St008_000879	7.84808	19.5267	3.07e-06	4.67e-05
ET52B_000828	1.20048	7.37615	0.00202335	0.00558865	Et15St008_000882	3.44203	2.08444	0.00372121	0.0101287
ET52B_000835	4.87211	2.61215	7.05e-05	0.000444131	Et15St008_000884	3.295	3.81382	0.00145901	0.00485629
ET52B_000837	3.41651	-2.23107	0.00589898	0.0131324	Et15St008_000889	7.63364	1.74866	0.00081685	0.0031131
ET52B_000839	5.2654	-3.51308	0.00045491	0.00173672	Et15St008_000892	-0.445803	-8.70114	0.0018513	0.00582168
ET52B_000840	4.94037	-2.03071	0.0162343	0.0303553	Et15St008_000894	0.744223	-6.42084	0.0241483	0.045402
ET52B_000842	4.69425	-3.52785	6.85e-05	0.000433553	Et15St008_000896	3.86767	2.01181	0.0139884	0.0290309
ET52B_000844	2.5643	-78.6891	2.23e-05	0.000189017	Et15St008_000904	7.18076	-6.3297	5.26e-06	7.05e-05
ET52B_000845	7.48118	-7.90883	6.58e-06	8.51e-05	Et15St008_000907	5.62054	-1.45197	0.0188781	0.037069
ET52B_000847	5.17552	1.62335	0.00459122	0.0107024	Et15St008_000910	6.55447	32.7071	9.22e-07	1.95e-05
ET52B_000849	8.45218	1.61905	0.021681	0.0388223	Et15St008_000913	5.27629	14.9676	0.000289196	0.00142934
ET52B_000850	6.42204	1.57091	0.0093922	0.0192587	Et15St008_000919	5.88464	29.9367	3.85e-06	5.48e-05
ET52B_000851	1.85948	2.51313	0.00653861	0.0143277	Et15St008_000922	6.50452	-1.76894	0.000483659	0.00210071
ET52B_000852	2.3937	4.17905	0.000155984	0.000789192	Et15St008_000923	4.99572	31.2491	0.000101724	0.000642711
ET52B_000853	1.10315	3.66056	0.00179678	0.00509134	Et15St008_000924	5.19519	-37.8783	0.000185399	0.00102055
ET52B_000854	6.06316	2.18076	0.001263	0.00387708	Et15St008_000925	5.03838	-1.41778	0.0132505	0.0277871
ET52B_000859	4.94926	1.75405	0.00330569	0.00819748	Et15St008_000927	5.04979	-1.54409	0.0110429	0.0240484
ET52B_000860	4.46581	-1.78538	0.00927179	0.019051	Et15St008_000928	5.15569	-3.05918	0.0129284	0.0272671
ET52B_000862	1.33014	-192.679	1.49e-08	1.98e-06	Et15St008_000930	5.72474	-4.57768	0.000236469	0.00122392
ET52B_000864	5.10251	-1.57854	0.0228437	0.0404686	Et15St008_000932	5.29544	-3.01019	0.00134703	0.00457236
ET52B_000865	3.92945	-9.5142	6.24e-07	1.8e-05	Et15St008_000936	4.06118	7.99515	0.00511279	0.013035
ET52B_000866	1.92728	20.0845	0.000150363	0.000770717	Et15St008_000937	6.20908	1.85341	0.000154087	0.000884111
ET52B_000867	-0.752893	7.14291	0.00032894	0.00136076	Et15St008_000938	8.52624	2.51818	2.5e-05	0.000230115
ET52B_000868	5.92416	3.6869	3.35e-05	0.000255749	Et15St008_000940	4.88709	-4.9635	5.6e-05	0.000417423
ET52B_000869	5.3302	-1.98215	0.00105522	0.00336487	Et15St008_000941	-0.447458	-8.68119	0.00324959	0.00906941
ET52B_000870	5.77454	-1.78338	0.00397993	0.00949552	Et15St008_000942	2.74329	-10.8614	0.00446427	0.0116851
ET52B_000871	7.21094	1.44207	0.0141644	0.0270872	Et15St008_000943	6.5933	2.72036	2.04e-05	0.000196597
ET52B_000876	5.51764	2.02404	0.000446027	0.00171399	Et15St008_000944	7.408	-4.03785	0.000440193	0.00195273
ET52B_000877	1.38733	-44.512	9.93e-06	0.000111294	Et15St008_000945	2.58548	-5.16387	0.000720484	0.00283381
ET52B_000879	-0.522307	-8.54377	0.000381186	0.00151818	Et15St008_000952	0.533157	-23.3733	0.00142984	0.00478407
ET52B_000880	6.37692	-6.53079	0.000273046	0.001191	Et15St008_000953	5.36699	-3.30524	0.00493862	0.0126946
ET52B_000881	3.79956	-2.09903	0.0108788	0.0217162	Et15St008_000959	7.61283	-1.37998	0.00380401	0.0103132
ET52B_000887	4.40142	-5.48487	0.000280139	0.00121284	Et15St008_000963	2.78621	13.7722	3.14e-05	0.000273745
ET52B_000888	5.92914	-3.68762	2.32e-06	4.22e-05	Et15St008_000967	6.59104	-3.19945	0.000110879	0.000685019
ET52B_000890	4.87369	-3.02662	5.05e-05	0.000345704	Et15St008_000968	5.77928	-3.06488	0.000247537	0.00126543
ET52B_000892	8.70157	9.44822	1.62e-07	8.29e-06	Et15St008_000974	4.95417	-2.04882	0.00577686	0.0143831
ET52B_000893	5.43543	-1.36649	0.0286656	0.0490953	Et15St008_000977	7.5934	2.32949	0.000822117	0.00312963
ET52B_000894	2.31408	5.94739	8.17e-05	0.000495725	Et15St008_000978	0.813184	77.5927	4.39e-05	0.000350184
ET52B_000896	2.44608	-2.86303	0.0235184	0.0414278	Et15St008_000980	5.34118	10.1031	0.000275394	0.00137497
ET52B_000897	6.41424	2.09961	0.00219836	0.00596117	Et15St008_000982	5.9466	54.3641	0.000100582	0.000638558
ET52B_000902	6.70274	1.5481	0.00822622	0.0173102	Et15St008_000983	9.33923	-3.10181	0.00281295	0.0081268
ET52B_000904	6.70602	1.63343	0.00181752	0.00513926	Et15St008_000984	1.85399	-43.6973	0.000812617	0.00310264
ET52B_000905	7.24263	1.87254	0.00140322	0.00420628	Et15St008_000986	1.0504	-169.672	7.48e-08	4.88e-06
ET52B_000906	4.86274	-1.66104	0.0220903	0.0393864	Et15St008_000987	-0.282121	-10.9175	0.00119754	0.00418185
ET52B_000907	2.74501	-10.6027	7e-05	0.000440945	Et15St008_000992	5.60179	-2.39099	0.000996607	0.00362804
ET52B_000909	5.59043	-3.79288	7.28e-05	0.000456052	Et15St008_000993	2.3359	45.5104	1.93e-06	3.34e-05
ET52B_000910	5.19943	-2.20738	0.00076129	0.00260947	Et15St008_001001	8.81625	3.48643	0.000900674	0.00335555
ET52B_000912	4.1814	-2.6066	0.00172232	0.00492962	Et15St008_001004	6.53022	1.94439	0.0063645	0.0155615
ET52B_000913	6.00598	2.14376	8.42e-05	0.000505401	Et15St008_001006	6.42295	-2.70294	0.00870902	0.0198862
ET52B_000915	6.23334	1.57241	0.0142669	0.0272597	Et15St008_001007	9.52573	2.51157	0.00179105	0.00567201
ET52B_000916	3.45669	-4.54038	0.0132968	0.0256574	Et15St008_001008	7.09066	1.98362	0.000729676	0.00286123
ET52B_000917	4.18798	-2.86315	0.000232657	0.00105839	Et15St008_001010	0.40564	-69.41	2.33e-07	7.68e-06
ET52B_000918	1.23263	-17.4984	0.00862294	0.0179643	Et15St008_001011	6.56997	1.4723	0.0168629	0.033854
ET52B_000919	5.33886	-1.40108	0.0159777	0.0299645	Et15St008_001012	5.05092	-12.0878	7.04e-06	8.85e-05
ET52B_000920	6.55924	-1.64186	0.00458919	0.0107002	Et15St008_001013	7.13068	1.79936	0.00148513	0.00491468
ET52B_000921	2.86884	2.82134	0.00223957	0.0060564	Et15St008_001014	-0.596762	-17.2948	7.97e-07	1.8e-05
ET52B_000922	6.29455	3.1629	0.000167613	0.000831619	Et15St008_001015	-0.335091	-24.8575	3.04e-07	8.93e-06
ET52B_000924	5.03987	2.24428	0.000938479	0.00307743	Et15St008_001019	6.02255	-2.84612	0.000881489	0.00329838
ET52B_000928	3.0424	5.71142	3.69e-05	0.000274827	Et15St008_001022	4.00836	-2.76286	0.00731818	0.0173325
ET52B_000929	0.0879722	6.95816	0.000617433	0.00221923	Et15St008_001023	2.90003	-4.62505	0.0077368	0.0181076
ET52B_000939	6.24786	2.01763	0.021616	0.0387212	Et15St008_001024	6.17843	-7.0775	0.00147853	0.0048991
ET52B_000941	7.77488	2.28911	0.000261179	0.0011559	Et15St008_001028	4.0188	5.43912	0.00145242	0.00484219
ET52B_000942	4.06984	23.8527	1.05e-05	0.000115513	Et15St008_001035	0.577912	-24.8694	0.00125353	0.00433185
ET52B_000944	5.84597	-1.6315	0.00170583	0.00489271	Et15St008_001036	6.62007	7.70048	0.00010477	0.000653943
ET52B_000946	7.07759	2.22312	0.000210138	0.00097969	Et15St008_001037	6.14461	1.62281	0.00579604	0.0144097
ET52B_000947	2.77807	-59.4982	0.00013573	0.000713537	Et15St008_001040	5.05263	4.20382	0.00158415	0.00515624
ET52B_000948	6.40813	1.40645	0.0181809	0.0333916	Et15St008_001041	4.79558	1.98284	0.01396	0.0289918
ET52B_000951	0.852837	-99.4197	9.08e-08	5.54e-06	Et15St008_001042	1.24739	-3.29924	0.0118894	0.0255837
ET52B_000952	1.61414	-285.64	6.64e-09	1.44e-06	Et15St008_001046	4.64585	-2.95329	0.0115667	0.0249833
ET52B_000953	1.8198	-140.202	2.02e-06	3.87e-05	Et15St008_001047	6.03736	-2.05885	0.000160561	0.000909661
ET52B_000955	4.07223	-54.3601	2.29e-08	2.45e-06	Et15St008_001051	7.31251	3.39336	9.35e-05	0.000606452
ET52B_000956	2.04394	3.63536	0.00121711	0.00376289	Et15St008_001052	5.02065	-3.58099	8.11e-05	0.000545969
ET52B_000957	6.61105	-1.42068	0.0119136	0.0233461	Et15St008_001053	5.2678	3.42766	0.000607088	0.0024865
ET52B_000958	3.5171	-3.49912	0.000321893	0.00133996	Et15St008_001061	8.83331	2.76928	0.00723265	0.0171694
ET52B_000960	6.02009	-2.36038	6.12e-05	0.000401452	Et15St008_001066	9.30619	2.77922	1.81e-05	0.00018091
ET52B_000961	4.62496	14.1467	0.000173885	0.000853047	Et15St008_001067	5.48675	-1.70991	0.0037414	0.0101756
ET52B_000962	6.27012	3.51127	0.000946248	0.00309185	Et15St008_001068	7.04917	12.8152	4.28e-06	5.96e-05
ET52B_000966	4.17687	-2.28205	0.0013032	0.00395896	Et15St008_001069	6.19661	2.17073	0.000127024	0.000765037
ET52B_000970	7.69352	1.476	0.0229929	0.0406751	Et15St008_001071	7.77735	1.58358	0.000957256	0.00350926
ET52B_000974	7.52089	-5.60221	0.000174062	0.000853495	Et15St008_001072	0.979274	2.21873	0.0114805	0.0248491
ET52B_000979	4.62646	-1.9076	0.0183222	0.0336075	Et15St008_001074	6.87257	3.04453	9.49e-06	0.000111819
ET52B_000980	5.76393	-1.88622	0.00155229	0.00453961	Et15St008_001075	7.26882	1.99691	0.000816867	0.0031131
ET52B_000983	5.76567	-1.5131	0.00870725	0.0181004	Et15St008_001078	7.15846	1.44208	0.00162907	0.00526751
ET52B_000985	2.30582	-12.2024	0.00409182	0.00972516	Et15St008_001079	6.50059	-1.40767	0.0114242	0.0247439
ET52B_000986	3.0118	-2.58759	0.0202183	0.0365797	Et15St008_001080	6.30037	4.33121	3.53e-05	0.00030041
ET52B_000990	2.63627	5.61313	0.000238277	0.00107756	Et15St008_001086	2.75907	-1812.71	1.05e-08	4.45e-06
ET52B_000991	0.721089	-12.0532	0.000998333	0.00322013	Et15St008_001087	4.71306	2.8278	0.000633591	0.00257155
ET52B_000992	0.0806339	-19.7086	2.41e-05	0.000199587	Et15St008_001089	7.49846	2.46397	1.72e-05	0.000173745
ET52B_000995	0.0183793	-18.7502	0.0030203	0.00765039	Et15St008_001091	6.11457	-2.62168	0.000411916	0.00185672
ET52B_000999	5.75557	1.67316	0.0124863	0.0243103	Et15St008_001096	4.6033	-2.46028	0.0219719	0.0420074
ET52B_001001	6.13402	-1.58027	0.00359588	0.00877797	Et15St008_001097	6.52317	-13.53	9.44e-06	0.000111683
ET52B_001006	3.36973	-3.40943	0.000802583	0.00271798	Et15St008_001099	4.31693	-10.2308	0.000646146	0.00261222
ET52B_001008	7.98056	7.27973	4.57e-05	0.000319907	Et15St008_001100	3.46978	5.15227	0.00488546	0.012583
ET52B_001010	6.01097	-1.81889	0.0114036	0.0225646	Et15St008_001102	6.2232	-3.41753	0.000901834	0.00335623
ET52B_001014	6.78541	1.5646	0.00419307	0.00993831	Et15St008_001105	2.43828	610.521	6.2e-07	1.48e-05
ET52B_001015	4.34937	2.81199	0.00187072	0.00525435	Et15St008_001108	3.64175	4.24359	0.00168277	0.00540217
ET52B_001016	4.49576	3.16371	0.000339871	0.00139323	Et15St008_001109	7.50235	1.67706	0.000351254	0.00164531
ET52B_001017	4.67224	2.16711	0.000721325	0.00249682	Et15St008_001111	1.3559	9.83265	0.00319111	0.00895545
ET52B_001019	8.61493	1.52395	0.0151287	0.0286315	Et15St008_001121	6.34361	-1.44642	0.0181296	0.0358828
ET52B_001020	4.70374	4.9139	7.18e-06	8.97e-05	Et15St008_001122	5.35118	-2.33414	0.0117678	0.0253485
ET52B_001022	7.80015	2.02217	0.00119711	0.00371726	Et15St008_001123	7.53189	1.93066	0.00123125	0.0042735
ET52B_001023	5.17407	1.86485	0.00299067	0.00759169	Et15St008_001124	7.71695	-1.51523	0.00108352	0.00387564
ET52B_001026	3.0427	61.3889	5.4e-08	4.2e-06	Et15St008_001125	5.06187	-2.22236	0.00804011	0.0186522
ET52B_001027	2.48906	103.912	5.76e-08	4.38e-06	Et15St008_001129	4.45063	-2.57429	0.00300801	0.00856758
ET52B_001029	4.95455	-2.01927	0.00522007	0.011917	Et15St008_001130	4.49258	3.79616	0.000142602	0.000831172
ET52B_001030	6.6798	-3.94048	2.45e-06	4.37e-05	Et15St008_001131	7.29177	-1.42809	0.0070854	0.0168743
ET52B_001032	4.93462	1.65088	0.00525059	0.011965	Et15St008_001134	3.70221	6.87268	4.39e-05	0.000350282
ET52B_001041	2.95042	2.59662	0.00106282	0.00338692	Et15St008_001137	6.32443	-2.17908	9.05e-05	0.000591729
ET52B_001043	5.68739	-2.13298	0.000275117	0.00119735	Et15St008_001139	4.96275	-2.79896	0.000270373	0.00135515
ET52B_001044	1.62961	2.47682	0.0182252	0.0334604	Et15St008_001141	6.7494	-2.12259	0.00212228	0.00648004
ET52B_001045	5.55757	1.60625	0.00739899	0.0158545	Et15St008_001144	4.08939	2.57902	0.00472979	0.0122556
ET52B_001047	5.28446	-2.09931	0.0175763	0.0324609	Et15St008_001145	7.27101	3.22793	5.09e-05	0.000389141
ET52B_001048	2.4524	4.56231	0.000149904	0.000768758	Et15St008_001146	4.31686	-8.50962	0.000298836	0.00146364
ET52B_001051	5.51969	2.58501	0.000528559	0.00196364	Et15St008_001147	6.55215	-1.54663	0.00111731	0.00397442
ET52B_001052	3.80685	-17.637	3.86e-05	0.000283055	Et15St008_001153	5.30498	2.04701	0.0108917	0.0237996
ET52B_001053	5.08671	2.5055	0.00085188	0.00284599	Et15St008_001155	2.45516	-7.25349	0.0213848	0.0411138
ET52B_001054	7.19549	-3.00335	3.5e-05	0.00026323	Et15St008_001157	7.70917	1.73183	0.00156578	0.00511117
ET52B_001055	10.9594	13.2516	2.08e-07	9.39e-06	Et15St008_001159	5.77746	-3.17721	0.00647164	0.0157697
ET52B_001057	4.26426	-2.08689	0.00336723	0.00832519	Et15St008_001161	5.04058	-3.4161	0.0146872	0.0302886
ET52B_001059	3.3734	-5.09293	0.00059375	0.00214574	Et15St008_001163	5.91952	-4.02578	0.00871157	0.0198876
ET52B_001060	7.71987	1.68596	0.00481107	0.0111315	Et15St008_001165	5.58778	-4.43193	0.00129853	0.00445452
ET52B_001061	7.16535	-1.4272	0.00846317	0.0177173	Et15St008_001166	7.15347	40.3706	0.000538323	0.00226703
ET52B_001063	7.27554	1.45903	0.00438594	0.0103036	Et15St008_001167	9.54742	15.9028	0.00574538	0.014329
ET52B_001064	5.66274	1.65469	0.00223595	0.00604826	Et15St008_001169	-0.370388	-9.66007	0.00133023	0.00453907
ET52B_001065	8.14256	-1.39746	0.0151691	0.0286969	Et15St008_001171	5.28294	1.47699	0.0191864	0.0375672
ET52B_001066	6.27252	1.59848	0.00149002	0.00440672	Et15St008_001174	4.02992	-3.92569	0.0110269	0.0240269
ET52B_001067	9.28296	1.74606	0.00208863	0.00572288	Et15St008_001178	6.03527	3.01981	0.00080135	0.00307214
ET52B_001068	4.72186	-1.44103	0.0218501	0.039028	Et15St008_001179	2.39583	-178.713	0.000626523	0.00254888
ET52B_001069	6.63318	-1.47919	0.010888	0.0217257	Et15St008_001180	0.785124	-117.461	1.07e-07	5.31e-06
ET52B_001070	4.51386	-1.59911	0.00885358	0.0183242	Et15St008_001185	6.0866	-1.47027	0.0171291	0.0343015
ET52B_001071	3.94716	1.70808	0.00901919	0.0186166	Et15St008_001186	6.76262	-2.17293	0.00236122	0.00705081
ET52B_001072	5.83055	1.71723	0.012748	0.0247618	Et15St008_001187	5.6754	-1.66063	0.0024826	0.00735573
ET52B_001075	3.58591	174.808	2.22e-06	4.1e-05	Et15St008_001189	6.93374	-2.77136	0.000518174	0.0022074
ET52B_001081	6.75499	4.03429	2.65e-05	0.0002151	Et15St008_001190	6.19809	-2.1155	0.000571028	0.00237755
ET52B_001085	10.4754	6.3295	2.32e-06	4.22e-05	Et15St008_001191	6.98286	-1.64981	0.00796408	0.0185201
ET52B_001086	4.55935	4.81359	3.14e-06	5.23e-05	Et15St008_001194	5.3861	1.85405	0.000379137	0.00174498
ET52B_001089	3.62682	13.6712	5.89e-06	7.98e-05	Et15St008_001195	0.61303	-92.5302	9.59e-08	5.07e-06
ET52B_001090	4.94233	3.8406	8.89e-05	0.000521103	Et15St008_001196	3.28633	-125.401	0.000671961	0.00269019
ET52B_001091	6.03239	2.23684	9.75e-05	0.000559896	Et15St008_001197	-0.0642295	-36.1853	2.14e-07	7.3e-06
ET52B_001092	1.88001	12.7305	2.09e-05	0.000181201	Et15St008_001200	4.44587	-11.6998	6.6e-05	0.000470229
ET52B_001097	4.08553	-2.29943	0.00280049	0.00719763	Et15St008_001205	7.54075	-4.23726	0.00274463	0.0079739
ET52B_001098	5.91402	-4.18364	8.47e-05	0.000507296	Et15St008_001209	4.35665	-2.35974	0.00104202	0.0037507
ET52B_001099	8.96426	2.86901	0.000121981	0.000659558	Et15St008_001214	5.42046	-11.6991	1.48e-05	0.000155398
ET52B_001100	6.9418	1.43534	0.0195977	0.0356447	Et15St008_001215	2.54983	-26.1079	0.00933588	0.0209874
ET52B_001103	4.48942	4.41001	0.00801272	0.0169434	Et15St008_001220	4.37891	2.14607	0.000716045	0.00282281
ET52B_001106	8.59828	2.51816	4.31e-05	0.00030747	Et15St008_001222	6.44612	1.62629	0.0242591	0.0455771
ET52B_001108	5.55617	-2.36752	9.21e-05	0.000537239	Et15St008_001225	6.07379	-1.32965	0.010708	0.0234628
ET52B_001110	6.14206	-1.83231	0.0129804	0.0251397	Et15St008_001226	10.2844	4.09052	7.14e-05	0.000497466
ET52B_001111	5.19944	-1.97808	0.0185198	0.0339262	Et15St008_001227	2.69363	-5.07807	0.000230832	0.00120259
ET52B_001113	4.78723	9.84126	1.07e-06	2.57e-05	Et15St008_001233	6.7019	-2.43021	0.00166193	0.00534859
ET52B_001114	4.98764	1.72722	0.017302	0.0320435	Et15St008_001235	6.45914	-8.42602	3.73e-05	0.000311269
ET52B_001115	6.90448	2.6445	0.000146573	0.000756748	Et15St008_001237	7.08439	-1.40926	0.00271497	0.00791072
ET52B_001117	1.3717	-8.96067	3.79e-05	0.000279577	Et15St008_001238	4.04659	10.9795	0.000269799	0.00135293
ET52B_001122	3.79992	2.15584	0.00475801	0.011022	Et15St008_001243	5.30023	-1.76431	0.0225996	0.0429844
ET52B_001125	5.63922	-28.7609	2.05e-09	7.98e-07	Et15St008_001244	6.9952	-1.8319	0.000625109	0.00254615
ET52B_001126	3.24718	2.46957	0.00362296	0.00883019	Et15St008_001247	0.469418	-16.8963	0.00493225	0.0126845
ET52B_001128	1.19627	14.7898	0.00021598	0.000999898	Et15St008_001249	3.56966	-15.5061	1.29e-05	0.00013997
ET52B_001129	7.55803	2.14311	0.00175022	0.00498937	Et15St008_001251	2.99184	-3.33622	0.0196828	0.0383787
ET52B_001133	0.227593	-13.23	0.000759077	0.00260506	Et15St008_001252	6.62075	-2.94505	2.4e-05	0.000223068
ET52B_001134	0.237317	-6.76307	0.0259031	0.0450936	Et15St008_001253	5.14682	-13.2255	0.0173589	0.0346405
ET52B_001135	5.05796	2.31866	0.000608098	0.00219043	Et15St008_001256	-0.834138	-12.4452	1.72e-06	3.05e-05
ET52B_001136	6.23022	-1.46494	0.0118414	0.0232241	Et15St008_001259	6.80507	-1.7742	0.0018275	0.00576443
ET52B_001137	6.15415	1.70726	0.00270117	0.00700755	Et15St008_001261	3.46551	17.1499	0.00187539	0.00588308
ET52B_001138	6.17945	-1.87838	0.000984033	0.00317965	Et15St008_001262	1.3507	95.4792	7.73e-06	9.5e-05
ET52B_001139	7.61328	6.15122	3.05e-06	5.14e-05	Et15St008_001266	-0.108595	-34.0269	3.52e-07	9.83e-06
ET52B_001141	5.67722	-1.60003	0.00863238	0.0179748	Et15St008_001268	0.257331	-56.5108	4e-07	1.08e-05
ET52B_001142	5.36443	-1.49577	0.00871503	0.018109	Et15St008_001269	1.69429	-414.256	4.24e-08	4.66e-06
ET52B_001143	4.65419	2.54132	0.000114738	0.000629983	Et15St008_001271	-1.00867	-9.77059	1.47e-05	0.000154593
ET52B_001144	4.92846	2.13497	0.000759853	0.00260682	Et15St008_001272	-0.875678	-11.7488	6.75e-07	1.58e-05
ET52B_001147	4.51076	-2.02032	0.00383677	0.0092203	Et15St008_001274	7.54272	168.96	1.23e-05	0.000134991
ET52B_001151	4.0781	-1.54452	0.0230653	0.0407885	Et15St008_001275	7.52352	-1.44767	0.00950445	0.0212874
ET52B_001152	1.48639	4.35281	0.00224927	0.00607109	Et15St008_001276	5.72402	2.28403	0.00274568	0.0079747
ET52B_001155	3.60286	-2.75074	0.00710276	0.0153354	Et15St008_001277	6.34552	-3.38397	0.00397596	0.0106754
ET52B_001156	5.03426	-4.67987	0.000610305	0.00219759	Et15St008_001278	5.5666	-1.99391	0.0220853	0.0421929
ET52B_001161	5.92183	-1.69382	0.00349719	0.00858565	Et15St008_001280	4.54286	3.39144	0.000686307	0.00273382
ET52B_001162	6.80336	4.43274	0.000949397	0.00309792	Et15St008_001284	10.3631	2.0993	0.00203131	0.00627308
ET52B_001164	3.05231	1.98128	0.00918115	0.0188962	Et15St008_001285	5.11229	-1.5696	0.00574934	0.0143351
ET52B_001166	6.82912	-1.78136	0.00113751	0.0035678	Et15St008_001290	7.90696	2.71288	3.28e-05	0.000284003
ET52B_001172	5.485	2.76727	1.67e-05	0.000158434	Et15St008_001292	7.34754	5.10332	5.2e-05	0.000395411
ET52B_001175	2.24554	-6.8036	6.71e-05	0.000427099	Et15St008_001298	7.50198	4.99025	6.35e-05	0.000456959
ET52B_001176	7.39494	3.6067	5.42e-06	7.61e-05	Et15St008_001299	4.55718	2.51025	0.0011365	0.00402739
ET52B_001180	4.94059	-2.26108	0.0027825	0.00716807	Et15St008_001300	2.44534	2.63379	0.00540502	0.0136416
ET52B_001181	5.25119	2.40512	0.000251492	0.00112403	Et15St008_001302	1.90004	19.2272	0.00352255	0.0096997
ET52B_001183	2.76281	-3.40769	0.000316995	0.00132856	Et15St008_001303	1.46509	-301.492	4.75e-08	4.66e-06
ET52B_001184	2.84817	2.38467	0.0168119	0.0312932	Et15St008_001304	2.49411	-10.6165	0.000146723	0.000850382
ET52B_001186	7.37717	2.07844	0.000167317	0.000830907	Et15St008_001306	8.5338	-7.3512	4.41e-07	1.17e-05
ET52B_001189	0.864068	-9.83941	0.00179788	0.00509134	Et15St008_001307	4.89657	-1.9428	0.0109357	0.0238704
ET52B_001194	2.37952	-6.58175	0.000127036	0.000679528	Et15St008_001309	6.59693	1.4352	0.00677057	0.0162788
ET52B_001199	6.95875	2.13512	0.00236724	0.00631413	Et15St008_001310	7.83846	1.69762	0.000496907	0.00213894
ET52B_001202	4.73684	1.63266	0.00845154	0.0176982	Et15St008_001312	9.18318	3.0675	3.56e-05	0.000301379
ET52B_001203	5.50538	-19.6708	5.51e-08	4.23e-06	Et15St008_001314	6.68121	1.96265	0.00673667	0.01622
ET52B_001205	3.96297	4.50513	0.0021767	0.00591429	Et15St008_001316	7.17147	1.83171	0.00913903	0.020653
ET52B_001206	4.82351	10.8009	4e-07	1.4e-05	Et15St008_001317	6.25406	-1.96819	0.00304901	0.00865565
ET52B_001209	5.4211	-2.00585	0.00207275	0.00569349	Et15St008_001318	4.82724	86.0412	1.96e-07	6.86e-06
ET52B_001215	7.02754	-1.87297	0.00945888	0.0193634	Et15St008_001321	3.67301	5.35212	0.013933	0.0289481
ET52B_001217	0.122708	-36.1319	1.32e-06	2.94e-05	Et15St008_001322	3.49873	3.05295	0.0194901	0.0380534
ET52B_001219	6.69399	1.66703	0.00230154	0.00618113	Et15St008_001323	2.55479	3.46644	0.00107179	0.00384302
ET52B_001220	3.27396	10.6416	8.71e-05	0.000514497	Et15St008_001325	7.54074	23.0755	7.11e-07	1.65e-05
ET52B_001221	6.26104	9.89264	3.14e-06	5.23e-05	Et15St008_001326	7.5308	2.25678	0.014843	0.0305304
ET52B_001224	7.40742	-1.64903	0.000967214	0.0031406	Et15St008_001328	2.37799	-2.97196	0.00253967	0.00749465
ET52B_001225	4.49112	-3.09375	6.19e-05	0.00040402	Et15St008_001329	5.32204	-1.50134	0.0143476	0.0296951
ET52B_001227	2.52576	2.38002	0.00366957	0.00891974	Et15St008_001347	4.24303	2118.22	2.1e-06	3.54e-05
ET52B_001230	8.28313	-2.49854	8.89e-05	0.000521103	Et15St008_001348	-0.991525	-10.0056	1.5e-06	2.76e-05
ET52B_001231	5.70651	-2.05868	0.00343155	0.00846529	Et15St008_001350	7.19568	2.28076	0.00202861	0.00626831
ET52B_001232	3.43352	-2.81636	0.0036022	0.00878605	Et15St008_001351	5.17853	-2.9626	0.0003888	0.00178229
ET52B_001234	4.72561	-5.73836	9.74e-06	0.000110339	Et15St008_001353	4.7881	-1.73108	0.00918106	0.0207162
ET52B_001240	7.98584	1.86903	0.00129671	0.00395178	Et15St008_001355	4.82718	3.6755	8.72e-05	0.000577263
ET52B_001241	5.68612	3.21131	0.00010912	0.000606593	Et15St008_001356	6.70313	2.8965	7.67e-06	9.44e-05
ET52B_001242	6.7435	1.60707	0.00140149	0.00420362	Et15St008_001357	1.93235	4.05409	0.000493899	0.00212866
ET52B_001250	8.2547	-1.71496	0.0227877	0.0403839	Et15St008_001359	6.42057	-1.22192	0.0262789	0.0487749
ET52B_001251	4.17588	13.1955	1.2e-06	2.75e-05	Et15St008_001360	4.1732	-108.867	1.76e-06	3.1e-05
ET52B_001254	4.41698	3.75146	1.23e-05	0.000127136	Et15St008_001361	0.83603	-126.05	1.18e-07	5.5e-06
ET52B_001255	2.14465	8.4968	4.07e-05	0.000294215	Et15St008_001362	6.92316	3.99682	0.00185943	0.00584368
ET52B_001256	1.76998	-3.45331	0.0075017	0.0160401	Et15St008_001370	3.18055	-2.82154	0.0211409	0.0407286
ET52B_001257	8.59763	1.34883	0.0202791	0.0366831	Et15St008_001371	2.6127	2.61971	0.00765438	0.0179555
ET52B_001259	4.45029	-4.80209	7.76e-05	0.000478046	Et15St008_001375	6.44579	1.45829	0.00144674	0.00482951
ET52B_001260	5.44383	-2.88975	2.31e-05	0.000193091	Et15St008_001376	5.13269	-1.54384	0.00578998	0.0143999
ET52B_001263	5.40341	-1.69083	0.0162356	0.0303553	Et15St008_001378	6.80451	-1.61346	0.00495117	0.0127236
ET52B_001264	7.12618	-3.01927	0.000112754	0.000621405	Et15St008_001379	5.76346	-2.10491	0.00480866	0.0124287
ET52B_001265	6.14264	-1.48213	0.0148976	0.0282693	Et15St008_001383	3.41047	-189.398	0.000340164	0.00161093
ET52B_001267	5.14433	1.6662	0.00783174	0.0166314	Et15St008_001386	2.8774	-2.08983	0.0112771	0.0244808
ET52B_001268	3.45362	-3.92596	0.000632116	0.00225571	Et15St008_001388	2.72971	3.65213	0.0022093	0.00669614
ET52B_001269	6.26698	1.68898	0.00955383	0.0195297	Et15St008_001389	3.16562	-20.9008	0.00119898	0.00418547
ET52B_001270	7.50781	1.54562	0.0274115	0.0473067	Et15St008_001390	0.819923	-14.9461	0.0240814	0.0453093
ET52B_001271	8.13717	3.65325	2.71e-05	0.000218327	Et15St008_001391	5.77928	-1.63858	0.00905896	0.0205306
ET52B_001277	6.58485	-1.35737	0.0183777	0.0336908	Et15St008_001392	6.81372	-1.3255	0.0223641	0.0426351
ET52B_001280	1.84496	-2.33401	0.0230273	0.0407287	Et15St008_001398	7.2269	1.81834	0.000268083	0.0013463
ET52B_001281	3.72175	-9.08785	8.04e-07	2.11e-05	Et15St008_001400	7.35554	6.91556	1.14e-05	0.000127561
ET52B_001286	6.57664	2.48247	0.000170843	0.000841862	Et15St008_001401	6.25419	-1.53577	0.00157089	0.0051256
ET52B_001288	4.14728	-4.69639	0.000201678	0.000950496	Et15St008_001403	6.4195	-1.94466	0.000443462	0.00196118
ET52B_001289	0.430075	4.48053	0.00424641	0.0100422	Et15St008_001404	6.32843	-2.17284	0.000145514	0.000845276
ET52B_001291	3.72492	20.2451	4.38e-05	0.000311229	Et15St008_001409	-0.719683	-5.95228	0.00449008	0.0117378
ET52B_001292	8.18429	3.97734	0.00374883	0.00906835	Et15St008_001410	5.27625	-1.84978	0.0191421	0.0375071
ET52B_001299	4.94426	-1.80812	0.00435005	0.0102362	Et15St008_001411	2.90802	-5.39628	0.00349556	0.00963921
ET52B_001301	3.99879	-7.80481	0.00166207	0.00479401	Et15St008_001413	7.59164	-2.04662	7.59e-05	0.000521198
ET52B_001303	7.80206	2.64453	5.49e-05	0.000367988	Et15St008_001418	6.41057	1.4324	0.00650814	0.0158362
ET52B_001304	4.05206	-2.14766	0.00126797	0.00388989	Et15St008_001419	3.09915	306.349	8.48e-07	1.86e-05
ET52B_001306	6.14995	2.83734	3.88e-05	0.000283757	Et15St008_001421	4.09636	2.8222	0.00249763	0.00739601
ET52B_001307	2.05035	-4.90205	0.00143153	0.00427312	Et15St008_001423	6.22212	1.7545	0.000442227	0.00195838
ET52B_001308	6.18009	-2.21191	0.000197392	0.000935169	Et15St008_001425	4.90782	19.2109	5.92e-07	1.43e-05
ET52B_001310	7.3352	-1.56378	0.00355629	0.00870394	Et15St008_001427	8.63594	-1.90152	0.00882582	0.0201039
ET52B_001312	3.99686	1.81512	0.00842864	0.017654	Et15St008_001428	7.08029	1.51494	0.0193362	0.0377959
ET52B_001320	5.90954	-2.533	0.000194224	0.00092368	Et15St008_001429	7.67845	4.24674	2.71e-06	4.3e-05
ET52B_001321	4.4073	-35.3293	3.52e-05	0.000264106	Et15St008_001430	4.94654	2.01198	0.00974095	0.0216945
ET52B_001326	0.712685	-36.8838	1.37e-05	0.000136566	Et15St008_001432	-0.55386	-6.96324	0.00465327	0.0120999
ET52B_001327	4.54132	-356.226	1.32e-07	7.16e-06	Et15St008_001433	-0.0135693	-15.8419	0.000531246	0.00224917
ET52B_001328	5.32262	-4.91212	6.34e-05	0.000411358	Et15St008_001434	4.99302	-1.79397	0.00672271	0.0162112
ET52B_001330	2.92051	-1.93289	0.0263172	0.0456945	Et15St008_001435	6.19308	-1.7044	0.00145549	0.00484634
ET52B_001331	1.59235	-2.52114	0.0140645	0.0269246	Et15St008_001437	4.62281	2.75374	0.000103738	0.000649527
ET52B_001334	7.11716	-1.75536	0.00195588	0.00544003	Et15St008_001439	3.90104	2.56391	0.00255804	0.00754022
ET52B_001336	7.17298	2.20677	6.42e-05	0.000414629	Et15St008_001440	4.26272	14.2625	8.44e-05	0.000563561
ET52B_001342	4.41477	-4.77319	0.00234613	0.00627126	Et15St008_001441	4.70888	2.38831	0.00143354	0.00479197
ET52B_001346	7.73632	5.60598	1.57e-07	8.14e-06	Et15St008_001442	4.15931	-2.45421	0.00967886	0.0216076
ET52B_001355	5.15178	155.322	3.28e-08	3.17e-06	Et15St008_001443	3.90525	-4.09603	0.0119863	0.0257385
ET52B_001358	1.70933	57.7087	6.67e-05	0.000424858	Et15St008_001444	4.93338	7.49769	0.000394148	0.0017988
ET52B_001359	0.165864	23.497	0.00013447	0.000708505	Et15St008_001447	5.22169	-2.42743	0.000893017	0.00333305
ET52B_001360	1.66347	66.9989	1.73e-05	0.000161359	Et15St008_001448	4.59105	8.2653	1.19e-05	0.000131578
ET52B_001362	3.48163	33.8012	2.45e-06	4.37e-05	Et15St008_001449	7.53749	-2.43559	0.000168352	0.00094184
ET52B_001363	2.1727	27.3879	1.96e-06	3.77e-05	Et15St008_001453	1.16706	-56.2818	0.000402036	0.0018243
ET52B_001364	0.627119	24.4307	0.000156968	0.000792328	Et15St008_001454	4.67501	2.65155	0.000189817	0.00103935
ET52B_001366	6.45921	2.3249	0.000139704	0.000728847	Et15St008_001456	5.91636	-5.52639	0.00427774	0.0112873
ET52B_001372	1.94544	1.97551	0.0177848	0.0327789	Et15St008_001460	2.46548	372.974	1.57e-06	2.86e-05
ET52B_001374	8.49949	-1.56789	0.00741489	0.0158783	Et15St008_001461	6.64481	1.61056	0.0174831	0.0348614
ET52B_001376	4.92531	-1.68001	0.0186476	0.0341479	Et15St008_001462	4.03482	2.08317	0.0161661	0.0327099
ET52B_001378	4.87632	2.38915	0.000615729	0.00221471	Et15St008_001465	8.30967	3.28185	0.00719701	0.0171045
ET52B_001379	6.17849	-2.26818	0.00107512	0.00341952	Et15St008_001468	5.05631	5.11865	3.34e-05	0.000287637
ET52B_001380	4.01232	13.7645	2.26e-07	9.81e-06	Et15St008_001469	5.18544	1.90086	0.0113774	0.0246726
ET52B_001384	0.450276	-5.44817	0.026379	0.0457938	Et15St008_001470	0.918583	-141.333	8.2e-08	4.89e-06
ET52B_001385	6.67209	-1.53577	0.00735658	0.0157874	Et15St008_001475	10.7205	2.18072	0.0130383	0.0274562
ET52B_001387	5.35403	8.70297	0.000144368	0.000748081	Et15St008_001476	4.33833	-2.15968	0.0048519	0.0125144
ET52B_001388	5.25125	2.23232	0.00245061	0.0064947	Et15St008_001477	6.17872	1.46515	0.0114043	0.0247257
ET52B_001390	1.52025	-2.5091	0.00529617	0.0120465	Et15St008_001480	1.51372	-12.33	0.012311	0.026277
ET52B_001391	3.71088	-2.99088	0.00123287	0.00379863	Et15St008_001481	5.39845	-3.18601	0.00213849	0.0065141
ET52B_001392	-0.97336	-7.90665	0.000294957	0.00126433	Et15St008_001482	6.43022	1.58668	0.000853861	0.00321485
ET52B_001393	5.22062	-1.69795	0.0166953	0.0310877	Et15St008_001485	3.8221	-5.29547	0.0112559	0.0244656
ET52B_001394	4.68454	-3.63239	2.74e-05	0.000220201	Et15St008_001486	4.46979	-1.52415	0.0176127	0.0350791
ET52B_001395	6.44388	-22.9642	3.12e-08	3.04e-06	Et15St008_001487	5.46127	-2.60279	6.99e-05	0.000488669
ET52B_001396	4.07973	-4.63232	7.71e-06	9.4e-05	Et15St008_001490	6.51178	-2.70347	0.00948008	0.0212467
ET52B_001397	6.85804	-1.47161	0.013711	0.0263291	Et15St008_001491	6.88878	-1.50061	0.00278149	0.00804921
ET52B_001399	6.86702	-1.87288	0.0205737	0.0371002	Et15St008_001492	3.42187	-66.5507	0.00538508	0.0136046
ET52B_001400	-0.152839	-5.18056	0.00634276	0.0139814	Et15St008_001494	3.02898	-43.3553	0.00550085	0.0138394
ET52B_001401	5.39314	-2.13066	0.00229822	0.00618095	Et15St008_001497	7.50129	2.6922	0.0145179	0.0299934
ET52B_001406	6.15921	-36.6468	4.31e-07	1.45e-05	Et15St008_001498	6.01308	-1.96672	0.000161599	0.00091291
ET52B_001410	2.0878	-10.9248	0.000106815	0.000598032	Et15St008_001499	4.00328	-1.90823	0.0228686	0.0433839
ET52B_001414	3.95354	7.37131	9.48e-06	0.000107955	Et15St008_001505	-0.100186	-34.4259	1.91e-07	6.79e-06
ET52B_001415	6.35142	-2.13355	0.00020053	0.00094688	Et15St008_001506	0.696827	-103.928	1.07e-07	5.31e-06
ET52B_001416	6.62686	1.32203	0.0249213	0.0435904	Et15St008_001507	8.56268	3.09562	4.31e-05	0.000345737
ET52B_001423	3.61978	5.41673	8.11e-06	9.79e-05	Et15St008_001508	8.08564	-1.88967	0.0122314	0.0261287
ET52B_001429	0.570299	-3.63997	0.00248419	0.00655575	Et15St008_001512	5.08526	2.16279	0.00849004	0.0195203
ET52B_001431	6.01155	15.8439	1.45e-07	7.62e-06	Et15St008_001513	7.17397	-5.58718	9.71e-05	0.000623775
ET52B_001432	1.9934	3.74575	0.00178567	0.00507298	Et15St008_001514	5.48961	-3.27264	0.0088147	0.020083
ET52B_001433	6.16651	-1.7582	0.00688315	0.0149488	Et15St008_001516	10.07	2.84518	4.37e-05	0.000349007
ET52B_001434	10.1903	-3.54159	0.000963505	0.00313265	Et15St008_001519	7.14872	2.11479	0.000290735	0.00143213
ET52B_001436	6.10218	12.9142	2.45e-06	4.37e-05	Et15St008_001521	6.42327	1.63009	0.00614332	0.0151091
ET52B_001437	4.68577	19.0979	1.23e-05	0.000127066	Et15St008_001522	5.51529	-2.93514	0.00179944	0.00568986
ET52B_001439	3.6906	127.166	2.6e-08	2.64e-06	Et15St008_001523	7.017	-2.54815	0.000112855	0.000696391
ET52B_001440	6.39639	2.30703	0.00296707	0.00755358	Et15St008_001524	5.69021	1.99053	0.00269831	0.00787707
ET52B_001443	0.668783	6.75939	0.000511686	0.00191023	Et15St008_001525	7.32347	2.88552	0.000123071	0.000746903
ET52B_001447	7.93861	2.2513	0.00180518	0.00510947	Et15St008_001527	8.81046	1.37514	0.013051	0.0274639
ET52B_001449	7.93235	2.84427	3.86e-05	0.000283055	Et15St008_001531	8.86066	2.5565	1.72e-05	0.000173745
ET52B_001451	5.97781	-5.38716	3.14e-07	1.2e-05	Et15St008_001533	3.42188	15.39	8.81e-05	0.000581491
ET52B_001452	1.90876	20.4244	5.66e-06	7.82e-05	Et15St008_001534	8.79609	-3.05709	0.00167707	0.00538723
ET52B_001454	4.99407	-1.80744	0.00324486	0.00808493	Et15St008_001535	5.4749	-3.20921	0.000168038	0.000941482
ET52B_001456	6.50056	-7.42393	4.6e-05	0.000321813	Et15St008_001537	4.67506	2.60982	0.000405817	0.00183741
ET52B_001457	5.49057	-2.17118	0.000278473	0.00120878	Et15St008_001539	5.06648	4.44475	0.000122314	0.000744064
ET52B_001459	5.73904	-4.69609	7.66e-07	2.04e-05	Et15St008_001540	-0.717726	-14.6248	1.62e-05	0.000166117
ET52B_001461	6.70512	-2.40064	0.000418306	0.00163333	Et15St008_001541	3.92567	-9.85517	4.52e-05	0.000356812
ET52B_001464	0.820894	3.8621	0.0135908	0.0261336	Et15St008_001544	4.69507	3.07837	0.00426123	0.0112624
ET52B_001468	7.51172	9.00443	8.58e-05	0.000509326	Et15St008_001547	5.73864	9.85371	0.000146184	0.000848215
ET52B_001470	6.02779	-4.90731	1.95e-05	0.000173807	Et15St008_001548	6.58302	-1.40942	0.0192253	0.0376291
ET52B_001471	8.65937	3.11872	0.00254736	0.00667642	Et15St008_001551	8.90254	4.53024	6.01e-06	7.8e-05
ET52B_001474	6.28519	3.39539	2.16e-05	0.000185351	Et15St008_001552	1.71691	-36.1345	0.000891892	0.00333005
ET52B_001475	3.1046	7.85065	0.00013616	0.000715211	Et15St008_001553	4.14019	-216.203	0.0036452	0.00996708
ET52B_001481	4.31568	2.25194	0.000532775	0.00197562	Et15St008_001554	2.51627	-200.442	2.12e-05	0.000202294
ET52B_001482	3.12075	3.05609	0.0154045	0.029065	Et15St008_001555	1.78686	-22.751	0.00398702	0.0106953
ET52B_001491	7.85996	2.24094	0.000116596	0.000638424	Et15St008_001559	3.50848	4.95947	0.00128122	0.00441129
ET52B_001495	5.09853	1.65045	0.0220997	0.0393948	Et15St008_001560	6.05213	3.12496	6.85e-05	0.000482391
ET52B_001497	4.69788	7.04677	0.000221583	0.00102014	Et15St008_001562	5.7305	-2.15294	0.0269246	0.0497771
ET52B_001499	3.57585	-1.89529	0.0118077	0.0231935	Et15St008_001564	5.28527	-4.49197	0.0184579	0.0364176
ET52B_001501	4.51911	-1.96414	0.00282865	0.00725877	Et15St008_001565	0.815735	-122.553	9.02e-08	5.05e-06
ET52B_001502	5.0449	-2.90826	0.00830216	0.0174442	Et15St008_001566	1.50306	-55.6299	0.00188411	0.00590861
ET52B_001506	6.09867	1.59199	0.0192618	0.0351045	Et15St008_001569	4.48695	1.96711	0.0127587	0.0270031
ET52B_001507	4.71859	-6.14245	1.7e-06	3.43e-05	Et15St008_001570	8.50519	3.36227	4.96e-06	6.7e-05
ET52B_001510	4.74377	1.5077	0.0260999	0.0453991	Et15St008_001571	5.65193	-1.73954	0.000760686	0.00295695
ET52B_001512	4.32027	7.09393	0.000556615	0.00204383	Et15St008_001573	4.48203	2.09367	0.00580634	0.0144249
ET52B_001514	6.05174	4.99138	6.4e-06	8.37e-05	Et15St008_001575	5.86259	-1.3735	0.0242787	0.0455973
ET52B_001515	5.58224	1.8888	0.00321856	0.00803935	Et15St008_001579	8.0952	3.56254	0.00541171	0.0136518
ET52B_001517	0.406114	2.33097	0.0292221	0.0498851	Et15St008_001589	6.34541	1.58806	0.00416925	0.0110779
ET52B_001521	4.08624	-182.909	1.82e-09	7.89e-07	Et15St008_001591	-0.570696	-17.9312	1.1e-06	2.23e-05
ET52B_001523	1.45242	-22.5549	0.000504861	0.00188972	Et15St008_001592	-0.336281	-24.8166	2.78e-07	8.37e-06
ET52B_001526	4.42185	-10.6094	1.06e-06	2.55e-05	Et15St008_001595	5.61108	14.3971	4.8e-06	6.53e-05
ET52B_001527	8.00885	-1.78354	0.0028748	0.00736391	Et15St008_001596	1.2773	8.61867	0.00164182	0.00530043
ET52B_001536	0.442354	-5.82062	0.000574527	0.00209376	Et15St008_001597	3.23305	10.4459	3.71e-05	0.000310109
ET52B_001538	3.34017	54.3601	2.08e-05	0.000180933	Et15St008_001600	3.83891	-71.0057	6.51e-05	0.000466598
ET52B_001539	3.28211	-2.49267	0.0025314	0.0066414	Et15St008_001603	5.73182	1.84211	0.00134363	0.00456667
ET52B_001541	6.14209	2.07774	0.0200704	0.0363584	Et15St008_001608	5.36396	6.33548	9.12e-06	0.000108365
ET52B_001543	5.01906	1.67197	0.019225	0.0350587	Et15St008_001614	4.36893	7.57116	4.62e-05	0.000361695
ET52B_001547	5.01964	-2.90441	8.37e-05	0.000503495	Et15St008_001618	5.54507	2.29643	0.000142849	0.000831672
ET52B_001548	4.70519	-2.22317	0.00636853	0.0140271	Et15St008_001622	2.36527	3.78705	0.00230697	0.00693219
ET52B_001552	1.7234	9.56622	2.95e-05	0.000231949	Et15St008_001623	5.22517	11.4901	1.22e-06	2.38e-05
ET52B_001555	5.4942	-18.8861	0.00108028	0.0034294	Et15St008_001624	4.4473	-3.04478	0.00220089	0.00667652
ET52B_001556	1.81865	2.8035	0.00872698	0.0181225	Et15St008_001625	6.52383	1.56914	0.0217277	0.0416068
ET52B_001558	2.91746	11.5893	5.11e-05	0.000348278	Et15St008_001626	4.9015	-2.4176	0.0016799	0.00539464
ET52B_001559	8.15635	4.36315	1.28e-06	2.88e-05	Et15St008_001627	2.59061	43.8534	0.00036514	0.00169223
ET52B_001562	6.7964	-1.63403	0.00277133	0.00714932	Et15St008_001628	5.26207	4.70812	0.00665213	0.0160765
ET52B_001566	7.92152	1.50782	0.0160757	0.0301199	Et15St008_001630	4.4475	-20.2664	2.61e-05	0.000238035
ET52B_001567	4.87567	1.766	0.00263448	0.00686136	Et15St008_001631	5.87048	1.81913	0.00522881	0.0132695
ET52B_001570	-0.0898514	10.401	0.000760964	0.00260947	Et15St008_001636	5.77462	-2.71199	0.000156109	0.000892234
ET52B_001571	4.76938	-2.16902	0.0248401	0.043479	Et15St008_001637	5.28711	-1.43206	0.0211693	0.0407756
ET52B_001575	4.81154	-2.0594	0.00234313	0.00626493	Et15St008_001639	2.40683	5.16955	0.00338862	0.00937741
ET52B_001576	3.74049	1.8043	0.00660422	0.0144471	Et15St008_001642	2.21041	13.98	0.000132986	0.000791692
ET52B_001579	0.614533	31.2723	3.03e-06	5.13e-05	Et15St008_001643	1.18853	2.95045	0.00328398	0.00913153
ET52B_001581	1.32063	5.77711	0.00328528	0.00815785	Et15St008_001645	-0.190319	-7.88804	0.012338	0.0263197
ET52B_001586	0.667266	-33.0397	4.64e-05	0.000323767	Et15St008_001646	0.718789	-30.2331	0.000909995	0.00337685
ET52B_001587	5.86435	-1.97221	0.00252047	0.00662513	Et15St008_001647	6.73319	-4.62061	2.03e-06	3.45e-05
ET52B_001591	4.87066	-3.95196	1.21e-05	0.000125126	Et15St008_001651	5.35791	8.18713	3.2e-05	0.000278788
ET52B_001592	3.52365	2.1673	0.00892543	0.0184422	Et15St008_001654	8.31724	1.86742	0.000203642	0.00109933
ET52B_001594	2.6535	2.18883	0.00761862	0.0162342	Et15St008_001655	4.18403	-5.39732	1.89e-05	0.000185831
ET52B_001596	6.48155	-2.22426	0.000179511	0.000874185	Et15St008_001657	3.7187	11.4048	0.000128564	0.000770916
ET52B_001597	5.21473	-2.2776	0.000216517	0.00100149	Et15St008_001659	5.46165	1.89475	0.00281303	0.0081268
ET52B_001598	5.90933	-1.78185	0.012855	0.0249355	Et15St008_001662	4.17727	7.62827	6.23e-06	8.02e-05
ET52B_001606	5.40525	4.02698	0.000310559	0.00131255	Et15St008_001663	5.45999	2.18371	0.00759728	0.0178683
ET52B_001607	0.305393	-27.913	1.63e-05	0.00015561	Et15St008_001667	-0.36648	-23.7991	1.62e-06	2.91e-05
ET52B_001608	1.83506	-97.653	2.37e-05	0.000197729	Et15St008_001673	5.66483	-2.87821	1.84e-05	0.00018267
ET52B_001609	4.76772	-2.36636	0.00139341	0.00418443	Et15St008_001675	7.25166	1.42216	0.00978444	0.0217631
ET52B_001610	1.87266	-6.27674	0.000193292	0.000920127	Et15St008_001676	5.68517	-1.52257	0.0187731	0.0368841
ET52B_001611	0.655523	-45.3529	2.16e-06	4.03e-05	Et15St008_001677	6.34027	-1.73846	0.000211324	0.00112748
ET52B_001616	1.86834	-3.32053	0.0087349	0.0181303	Et15St008_001678	3.42404	4.79073	0.0210258	0.0405885
ET52B_001617	5.34175	-2.34964	0.000569669	0.00208292	Et15St008_001681	4.51257	-1.8763	0.00647818	0.0157782
ET52B_001618	6.28295	-2.33783	0.00466569	0.0108506	Et15St008_001682	5.85301	-2.43165	0.011173	0.0243061
ET52B_001620	1.43176	-3.58467	0.0156423	0.0294523	Et15St008_001683	5.65808	-3.52967	1.27e-05	0.000139049
ET52B_001621	5.18138	2.27134	0.0275627	0.0474937	Et15St008_001688	6.63842	-1.72771	0.0039618	0.0106509
ET52B_001622	3.69891	3.70262	0.000358598	0.00144959	Et15St008_001689	4.63099	1.88523	0.00213037	0.00649897
ET52B_001623	6.05362	1.63014	0.0179648	0.033025	Et15St008_001690	5.09372	-1.6732	0.00304033	0.00864055
ET52B_001629	5.8858	-1.76118	0.0032074	0.0080177	Et15St008_001698	2.79595	-9.32603	0.00022836	0.00119515
ET52B_001630	2.28579	41.4257	9.28e-08	5.54e-06	Et15St008_001700	4.97602	-1.59325	0.00309262	0.00875293
ET52B_001632	3.60803	-10.4232	4.07e-05	0.000294215	Et15St008_001701	4.16739	-3.99641	0.000543788	0.00228817
ET52B_001633	-0.167703	-8.37665	0.000415563	0.0016256	Et15St008_001702	-1.06583	-9.02632	1.31e-06	2.49e-05
ET52B_001634	3.46891	-3.61578	0.000801557	0.00271618	Et15St008_001703	6.45255	-1.66272	0.00306684	0.00869909
ET52B_001635	-0.105306	-11.8674	0.000363612	0.00146579	Et15St008_001706	7.44168	2.44571	0.00118799	0.00415415
ET52B_001636	7.21136	3.20056	2.15e-05	0.000184989	Et15St008_001711	3.79494	-33.8841	0.0226219	0.0430187
ET52B_001637	8.48669	2.05565	0.00201098	0.0055591	Et15St008_001713	6.01405	-2.62313	0.00104266	0.0037516
ET52B_001641	1.28575	-8.86534	0.00664479	0.0145103	Et15St008_001717	2.44442	6.26672	0.00379799	0.0103035
ET52B_001642	3.37674	2.00734	0.0095689	0.0195525	Et15St008_001720	8.09366	6.64157	2.22e-05	0.000208836
ET52B_001643	6.48447	-1.56032	0.0234721	0.0413536	Et15St008_001722	5.19648	-1.5413	0.00796519	0.0185201
ET52B_001645	6.18272	-3.69762	2.43e-05	0.000200822	Et15St008_001723	5.91976	1.4983	0.00422989	0.0111939
ET52B_001649	5.31499	-6.64417	2.5e-06	4.43e-05	Et15St008_001725	5.85632	1.5285	0.00273892	0.00796303
ET52B_001651	5.75968	1.92379	0.00741472	0.0158783	Et15St008_001727	9.98359	-5.28646	0.00435414	0.0114434
ET52B_001656	3.7828	-1.99031	0.00972293	0.0198062	Et15St008_001728	7.11018	-1.33776	0.00725018	0.0171981
ET52B_001657	5.2246	-3.386	0.000701826	0.00244484	Et15St008_001730	2.03226	-3.10645	0.00784895	0.0183077
ET52B_001660	4.35085	1.97622	0.00518962	0.0118611	Et15St008_001732	1.96285	43.2524	0.00811018	0.0187979
ET52B_001661	7.8676	-2.25162	0.000274056	0.00119482	Et15St008_001733	0.870747	3.63226	0.00297314	0.00848939
ET52B_001662	2.69416	-2.16924	0.0102323	0.0206285	Et15St008_001736	4.61321	2.03213	0.00500435	0.0128396
ET52B_001663	4.25975	1.96241	0.0160993	0.0301488	Et15St008_001742	4.15734	-1.93079	0.00284416	0.00819835
ET52B_001664	4.33567	2.0316	0.00152832	0.00449136	Et15St008_001743	7.34985	1.69944	0.00115007	0.00405874
ET52B_001666	5.15349	3.88453	1.08e-05	0.000117486	Et15St008_001747	5.53266	2.33422	0.000184237	0.00101636
ET52B_001668	5.54366	7.21798	4.38e-05	0.000311229	Et15St008_001748	0.721394	-16.6481	0.000591756	0.00243922
ET52B_001669	5.67537	17.9737	1.81e-06	3.56e-05	Et15St008_001749	2.18897	-23.7648	0.00999598	0.0221333
ET52B_001671	1.3004	-23.9056	0.00025304	0.00112943	Et15St008_001751	7.40212	4.72337	3.22e-06	4.85e-05
ET52B_001672	1.67499	-5.45607	0.00864577	0.0179951	Et15St008_001757	4.97446	-1.56999	0.00682661	0.0163905
ET52B_001673	3.57593	-297.241	7.24e-06	9e-05	Et15St008_001758	7.81431	2.34638	9.42e-05	0.00061012
ET52B_001674	1.45385	-228.728	6.32e-07	1.81e-05	Et15St008_001763	2.39921	-80.6391	0.000299738	0.00146597
ET52B_001675	4.72422	-7384.14	1.67e-10	3.19e-07	Et15St008_001764	0.886777	135.237	4.43e-05	0.000352644
ET52B_001676	3.54383	-4145.8	2.6e-11	2.38e-07	Et15St008_001765	6.11209	-1.51142	0.0086293	0.0197216
ET52B_001680	2.69098	3.65211	0.000533098	0.00197608	Et15St008_001766	6.03554	-2.08282	0.00790747	0.0184198
ET52B_001681	1.2549	14.458	0.00128188	0.00391932	Et15St008_001767	4.72271	-3.62418	0.0114185	0.0247427
ET52B_001682	0.968503	13.5151	0.000251176	0.00112363	Et15St008_001769	6.6426	-1.49579	0.0207522	0.0401147
ET52B_001683	3.53041	6.32812	0.00219261	0.0059472	Et15St008_001771	6.28565	-2.21681	3.9e-05	0.000320754
ET52B_001684	3.68599	1.99171	0.00818839	0.0172415	Et15St008_001772	6.50759	1.91899	0.00064378	0.00260604
ET52B_001688	1.08238	-14.7847	0.000573295	0.0020908	Et15St008_001773	3.91542	7.04666	0.000489618	0.00211641
ET52B_001690	3.21537	-3.07643	0.00178781	0.00507619	Et15St008_001778	1.34448	214.832	4.23e-05	0.00034108
ET52B_001691	5.97958	-2.11727	0.0284788	0.0488425	Et15St008_001779	4.45642	-5.32635	0.00609114	0.0150058
ET52B_001692	1.40919	4.54146	0.000784022	0.00267039	Et15St008_001780	2.05049	31.419	0.0006021	0.00247098
ET52B_001693	4.9751	2.24401	0.00131424	0.0039864	Et15St008_001781	0.834865	-125.847	1.22e-07	5.58e-06
ET52B_001695	3.75771	-2.36518	0.00255385	0.00669167	Et15St008_001782	2.81549	7.29455	0.00220784	0.00669367
ET52B_001697	5.32602	-2.87234	0.000292012	0.00125333	Et15St008_001783	2.85185	6.70912	0.00672952	0.0162112
ET52B_001698	4.47071	-38.2752	1.3e-05	0.000131164	Et15St008_001787	4.32666	10.792	0.0129144	0.0272433
ET52B_001699	-0.334451	-11.0854	0.000167367	0.000830907	Et15St008_001788	2.18968	-18.6038	0.0121828	0.0260465
ET52B_001700	1.56936	3.29748	0.0248851	0.0435424	Et15St008_001792	5.99648	-9.20694	0.000344344	0.00162401
ET52B_001701	4.87109	-2.51689	0.00152615	0.00448955	Et15St008_001797	3.82315	4.21136	6.79e-05	0.000479378
ET52B_001702	3.52437	2.59392	0.00377655	0.009124	Et15St008_001799	5.54799	1.72196	0.00861249	0.0197007
ET52B_001708	6.67283	1.90777	0.000807233	0.00272613	Et15St008_001800	3.32714	4.35952	0.00645526	0.0157353
ET52B_001710	2.1696	-1.89823	0.0234385	0.0413236	Et15St008_001801	6.53929	-9.61235	1.45e-06	2.71e-05
ET52B_001716	4.2642	4.12605	0.000539686	0.00199529	Et15St008_001802	6.66476	-1.88356	0.00256225	0.0075483
ET52B_001717	1.12509	19.2994	3.89e-06	6.11e-05	Et15St008_001804	5.35156	10.9219	0.000233922	0.00121378
ET52B_001726	4.68591	2.13649	0.000712681	0.00247227	Et15St008_001805	4.5436	149.217	2.9e-06	4.5e-05
ET52B_001728	4.2496	10.1493	3.74e-05	0.000277465	Et15St008_001810	6.66605	2.99224	0.0137369	0.0286324
ET52B_001730	6.46846	2.67083	9.12e-06	0.000105706	Et15St008_001814	2.97572	-3.42276	0.00324249	0.00906016
ET52B_001734	6.51166	1.41197	0.0105635	0.0211827	Et15St008_001816	7.14016	-1.67364	0.00214894	0.00654011
ET52B_001735	5.23239	-1.71122	0.00447897	0.0104801	Et15St008_001817	5.58648	-3.62341	0.000347661	0.00163517
ET52B_001738	6.05671	3.63497	0.00513345	0.0117544	Et15St008_001818	7.86209	2.24582	0.0067414	0.0162238
ET52B_001742	5.05809	8.2834	6.63e-06	8.56e-05	Et15St008_001820	0.328908	-9.66192	0.00171221	0.00546773
ET52B_001743	1.49258	5.68492	0.000869472	0.00289504	Et15St008_001821	3.11238	-11.8896	0.000127913	0.000769047
ET52B_001745	4.3618	-1.565	0.0220515	0.0393243	Et15St008_001822	5.89147	3.06717	0.00384123	0.0103974
ET52B_001746	5.21613	1.57019	0.00614791	0.0135923	Et15St008_001823	4.85687	5.34014	0.000308849	0.00149986
ET52B_001748	5.85596	1.57535	0.00782893	0.0166289	Et15St008_001827	6.97061	2.09013	4.35e-05	0.00034781
ET52B_001749	1.78832	2.90262	0.00336623	0.00832479	Et15St008_001830	5.48393	37.5591	2.8e-08	4.45e-06
ET52B_001750	8.19759	1.64627	0.00355464	0.00870205	Et15St008_001831	5.4885	9.16411	4.3e-05	0.000345052
ET52B_001751	6.19901	-2.7595	3.19e-05	0.000245432	Et15St008_001832	1.72074	15.1039	6.7e-05	0.000475366
ET52B_001755	5.43065	-1.75864	0.00434398	0.0102267	Et15St008_001833	4.73986	1.68579	0.01763	0.0351067
ET52B_001756	1.57211	2.9573	0.0100926	0.020413	Et15St008_001834	2.807	24.6099	4.84e-06	6.57e-05
ET52B_001757	3.19738	4.37881	0.00015251	0.000777713	Et15St008_001835	1.22232	54.0168	2.38e-06	3.95e-05
ET52B_001758	1.85042	5.83659	0.000484524	0.00182873	Et15St008_001838	3.60835	-2.78547	0.00944479	0.0211814
ET52B_001763	1.06921	3.99731	0.00557082	0.0125337	Et15St008_001839	5.11399	-2.21841	0.0204757	0.0396845
ET52B_001766	4.8155	1.74278	0.0196927	0.0357653	Et15St008_001840	4.95231	4.95691	2.84e-05	0.000254726
ET52B_001767	5.19353	-2.01434	0.00299809	0.00760725	Et15St008_001852	4.71371	4.42995	0.000901605	0.00335623
ET52B_001770	5.17178	-2.20008	0.000276804	0.00120352	Et15St008_001855	6.68823	-23.45	0.000557546	0.00233084
ET52B_001773	0.548608	11.5637	0.000152966	0.000779641	Et15St008_001856	1.69703	-10.3591	0.0262991	0.0487959
ET52B_001774	3.95124	1.88937	0.0113051	0.0223964	Et15St008_001857	3.64312	-2.43117	0.000964724	0.00353161
ET52B_001775	11.1673	2.2012	0.000875355	0.0029117	Et15St008_001858	3.74366	14.1272	1.93e-06	3.34e-05
ET52B_001777	6.24283	1.57738	0.0120992	0.0236493	Et15St008_001859	4.20601	5.34799	7.11e-05	0.000495673
ET52B_001780	0.937545	-15.0934	0.000340697	0.00139512	Et15St008_001860	6.48103	-1.43794	0.0174329	0.0347679
ET52B_001781	5.33632	-2.50298	0.000578176	0.00210321	Et15St008_001861	5.2548	-7.93761	1e-05	0.000116515
ET52B_001783	2.61135	-2.97948	0.00475789	0.011022	Et15St008_001862	7.23663	1.60167	0.00485679	0.0125217
ET52B_001789	7.3125	-1.42303	0.0104343	0.0209603	Et15St008_001869	2.13211	4.17977	0.000747815	0.00292216
ET52B_001791	-0.813708	-4.44483	0.00806437	0.0170272	Et15St008_001872	4.84282	4.05452	0.00144674	0.00482951
ET52B_001792	5.48042	-2.27333	0.0113082	0.0223967	Et15St008_001873	6.60533	-8.20716	3.44e-05	0.000294514
ET52B_001793	7.63838	-1.49847	0.0140371	0.0268826	Et15St008_001874	3.34282	65.7246	0.00028247	0.0014008
ET52B_001798	7.53569	1.66394	0.00139008	0.00417696	Et15St008_001877	6.10848	-2.99237	0.000865136	0.00325136
ET52B_001799	4.75276	-2.01382	0.00323525	0.0080711	Et15St008_001878	6.79032	2.00712	0.00231789	0.00695166
ET52B_001800	2.56876	5.29539	0.000747718	0.00257407	Et15St008_001880	3.73276	-1.77893	0.00596149	0.0147499
ET52B_001804	3.68105	2.29641	0.0017267	0.0049393	Et15St008_001881	5.0963	29.1417	2.64e-06	4.23e-05
ET52B_001807	3.37724	-1.6655	0.0241474	0.0424231	Et15St008_001888	7.86599	-2.35995	1.48e-05	0.000155337
ET52B_001808	9.32378	2.94009	0.0052276	0.0119315	Et15St008_001889	5.95142	-1.45214	0.00738522	0.0174512
ET52B_001810	2.61168	-341.174	1.46e-06	3.15e-05	Et15St008_001890	5.30719	-2.02244	0.00660134	0.0159875
ET52B_001812	2.30858	-118.431	5.93e-06	7.99e-05	Et15St008_001893	7.60278	1.59448	0.000593985	0.00244547
ET52B_001814	3.10072	4.13318	0.000128645	0.000685471	Et15St008_001899	2.32693	-37.3293	0.00596433	0.0147502
ET52B_001815	6.0163	-1.59801	0.00495061	0.0114217	Et15St008_001900	3.69278	-4.56391	0.000343869	0.00162251
ET52B_001816	6.63487	1.60448	0.00497588	0.0114675	Et15St008_001902	5.1225	-2.105	0.00250398	0.00740418
ET52B_001818	10.2606	2.46877	0.000183556	0.000886503	Et15St008_001904	3.91695	-2.80756	0.00723634	0.0171714
ET52B_001821	9.68833	2.57365	4.03e-05	0.000291779	Et15St008_001906	8.84337	-2.74646	3.09e-05	0.000270949
ET52B_001823	7.37633	20.5026	2.37e-07	9.88e-06	Et15St008_001907	5.50882	-2.06032	0.000768612	0.00298205
ET52B_001825	4.83638	1.94932	0.00247926	0.00654968	Et15St008_001908	4.91153	4.68735	1.18e-05	0.000130995
ET52B_001826	1.82506	2.31196	0.0225443	0.0400486	Et15St008_001910	1.55576	-341.871	6.54e-08	4.87e-06
ET52B_001827	2.47262	2.20313	0.00536254	0.0121639	Et15St008_001911	5.53212	-314.386	7.39e-05	0.000509593
ET52B_001831	1.85241	38.4652	7.8e-06	9.48e-05	Et15St008_001912	4.92573	-20.7957	0.00844439	0.0194457
ET52B_001832	4.84828	26.0205	1.28e-05	0.000130276	Et15St008_001913	2.70213	-1675.12	1.7e-08	4.45e-06
ET52B_001833	6.11402	-1.89387	0.00302807	0.0076646	Et15St008_001914	4.82064	-136.109	3.62e-06	5.25e-05
ET52B_001834	4.50275	1.69879	0.00744593	0.0159345	Et15St008_001915	3.9203	-49.8298	3.7e-05	0.000309922
ET52B_001843	9.45712	3.77788	0.00012689	0.000679458	Et15St008_001916	5.1827	-325.668	2.53e-05	0.000232562
ET52B_001844	1.45693	9.8498	2.62e-05	0.000212947	Et15St008_001917	6.93585	-2.41566	0.010012	0.0221546
ET52B_001846	5.27239	4.8437	1.86e-05	0.000168636	Et15St008_001918	5.47145	-7.65773	3.25e-05	0.00028235
ET52B_001847	7.87473	1.70546	0.00308037	0.00776847	Et15St008_001919	4.26826	-177.757	4.4e-05	0.00035105
ET52B_001849	5.84442	2.0141	0.000328758	0.00136057	Et15St008_001920	0.920798	-40.004	0.000611531	0.00250172
ET52B_001850	6.42174	4.52393	6.31e-05	0.000409763	Et15St008_001921	-0.786083	-13.3025	8.28e-07	1.84e-05
ET52B_001851	6.3221	-1.34259	0.0229295	0.0405788	Et15St008_001922	0.797353	-119.47	8.87e-08	5.04e-06
ET52B_001856	5.62004	-3.16577	3.89e-05	0.000284309	Et15St008_001924	0.610832	-20.5557	0.00362657	0.00992611
ET52B_001857	5.06213	-54.9358	5.83e-09	1.41e-06	Et15St008_001926	7.84231	-3.35941	0.000108844	0.000675276
ET52B_001858	7.14192	-1.58198	0.00959266	0.0195772	Et15St008_001928	6.00196	1082.88	1.32e-08	4.45e-06
ET52B_001860	1.89354	-5.46368	9.91e-05	0.000566773	Et15St008_001932	-0.171664	-31.1782	2.33e-07	7.69e-06
ET52B_001861	5.49828	1.93796	0.00331767	0.00822105	Et15St008_001934	6.08559	-2.98	0.000342651	0.00161825
ET52B_001862	8.3188	1.66975	0.00156072	0.00456023	Et15St008_001935	3.38149	-5.91048	0.00607829	0.0149786
ET52B_001866	7.61338	3.64511	5.09e-06	7.33e-05	Et15St008_001937	7.19862	-1.6259	0.00572464	0.0142943
ET52B_001869	8.36378	2.32354	0.000627368	0.0022444	Et15St008_001939	5.12723	1.63227	0.00306535	0.00869726
ET52B_001870	6.54606	1.85079	0.000309119	0.00130813	Et15St008_001940	7.51436	-1.99506	0.0102916	0.0226807
ET52B_001871	8.38925	2.14519	0.000104771	0.00059158	Et15St008_001943	4.98737	-2.07718	0.00128384	0.00441587
ET52B_001873	3.4954	-4.20629	0.00708929	0.0153096	Et15St008_001944	6.21651	-2.11736	0.000793452	0.00304938
ET52B_001874	1.07512	-9.93886	7.97e-05	0.000486589	Et15St008_001945	7.70274	-1.79048	0.00659841	0.0159842
ET52B_001875	8.62208	3.66527	3.35e-05	0.000255749	Et15St008_001946	5.5565	-1.86403	0.00576524	0.0143643
ET52B_001876	6.52122	1.43387	0.007785	0.0165485	Et15St008_001947	7.30924	-1.79426	0.0159085	0.0322873
ET52B_001877	3.5767	-1.82704	0.0112886	0.022373	Et15St008_001948	7.68843	-2.80594	0.0140477	0.029127
ET52B_001878	4.72695	-2.36428	0.000693444	0.00242158	Et15St008_001949	4.29834	-2.21698	0.000713305	0.00281525
ET52B_001882	8.02209	6.08396	2.1e-06	3.96e-05	Et15St008_001950	4.08912	-3.48986	0.00203998	0.00629052
ET52B_001883	7.88947	2.47627	1.78e-05	0.000164889	Et15St008_001951	2.95215	3.42202	0.00102158	0.00369383
ET52B_001895	7.31567	1.70041	0.00464544	0.0108136	Et15St008_001953	1.96807	-2.85683	0.00573115	0.0143036
ET52B_001896	4.90849	-2.56481	0.00167446	0.00482216	Et15St008_001954	3.91792	-2.27594	0.0032607	0.0090864
ET52B_001897	2.35852	5.43856	6.43e-05	0.000414629	Et15St008_001960	5.35856	3.08829	6.09e-05	0.000443377
ET52B_001899	6.07401	-2.29307	5.12e-05	0.000348309	Et15St008_001962	4.58207	-6.89293	0.0211831	0.0407793
ET52B_001900	5.45189	-1.63767	0.00723493	0.0155734	Et15St008_001964	6.48142	-1.69184	0.019697	0.038399
ET52B_001901	5.97833	3.34501	1.57e-05	0.000152094	Et15St008_001966	2.94358	3.3704	0.00277575	0.00803938
ET52B_001911	6.66621	-2.17916	9.6e-05	0.000553397	Et15St008_001967	1.3015	6.03646	0.000298271	0.00146188
ET52B_001913	3.80141	2.01942	0.0220215	0.0392919	Et15St008_001971	4.33031	-2.02673	0.00850278	0.0195321
ET52B_001914	5.76026	-3.45227	0.000142459	0.000740118	Et15St008_001972	5.6704	-4.43354	0.00256434	0.00755013
ET52B_001915	5.89427	-6.56586	8.38e-06	0.00010062	Et15St008_001975	8.28868	2.99356	0.000152232	0.000875418
ET52B_001916	3.46806	-1.99332	0.0118325	0.023217	Et15St008_001976	7.30764	-1.51742	0.00237862	0.0070925
ET52B_001920	0.890778	19.5643	0.00217069	0.00590706	Et15St008_001977	7.1646	-1.8009	0.0159102	0.0322873
ET52B_001923	0.810088	5.87549	0.00753299	0.0160966	Et15St008_001980	9.73819	4.02559	1.05e-05	0.000120922
ET52B_001926	4.93362	-1.7816	0.00642057	0.0141105	Et15St008_001981	7.76978	4.25631	1.99e-06	3.4e-05
ET52B_001928	3.37728	-2.47299	0.00211449	0.00577784	Et15St008_001984	6.53391	-2.43148	0.00352314	0.0096997
ET52B_001933	2.2888	-25.4179	0.000818687	0.00275266	Et15St008_001987	3.92296	5.6428	0.000304937	0.00148712
ET52B_001935	7.7571	-2.53716	0.000181289	0.000879824	Et15St008_001990	4.51446	-2.7377	0.00209783	0.00642787
ET52B_001936	6.18304	-2.39936	0.000317984	0.00133018	Et15St008_001992	6.36632	3.49956	0.00051291	0.00218977
ET52B_001941	0.68016	4.77845	0.00532898	0.0121018	Et15St008_001993	5.4041	-2.36334	0.00158493	0.00515717
ET52B_001942	2.66771	-14.6462	1.02e-06	2.5e-05	Et15St008_001996	6.30721	-4.52441	0.000229926	0.00119969
ET52B_001944	5.32118	-4.43936	1.97e-05	0.000174505	Et15St008_001998	4.09504	-1.76095	0.00434315	0.0114203
ET52B_001945	11.688	2.83528	0.00299959	0.00760911	Et15St008_002001	5.49006	-2.2687	0.00358664	0.00982466
ET52B_001946	5.78887	-7.22313	2.78e-07	1.1e-05	Et15St008_002003	4.89364	4.21306	5.2e-05	0.000395411
ET52B_001947	3.80517	-2.43789	0.0133614	0.0257622	Et15St008_002004	5.33909	-1.84554	0.0189103	0.0371183
ET52B_001948	6.42075	-3.34196	0.000222373	0.00102283	Et15St008_002005	4.58125	4.47742	0.000166621	0.000936219
ET52B_001955	3.36297	7.04517	4.45e-06	6.72e-05	Et15St008_002006	5.66971	2.11454	0.000232242	0.0012081
ET52B_001956	6.45179	11.7217	1.16e-05	0.000122449	Et15St008_002009	7.30896	-4.72974	3.82e-05	0.000317731
ET52B_001963	-0.0702159	-7.65279	0.00540882	0.0122402	Et15St008_002010	5.34468	-2.16483	0.00158252	0.00515256
ET52B_001964	3.59987	-2.36027	0.00639631	0.0140697	Et15St008_002011	8.10062	5.48803	4.3e-06	5.97e-05
ET52B_001967	4.57706	-1.75239	0.0101749	0.0205294	Et15St008_002015	5.34264	-2.29767	0.000611532	0.00250172
ET52B_001968	7.33616	2.06581	0.000119542	0.000649196	Et15St008_002017	7.19092	1.77143	0.000107136	0.000666689
ET52B_001972	2.76031	6.70885	0.000163392	0.000814833	Et15St008_002018	4.80109	2.60068	0.000116492	0.000714551
ET52B_001975	1.54088	10.0864	5.11e-05	0.000348278	Et15St008_002019	9.53153	2.93237	7.62e-05	0.000521674
ET52B_001982	-0.242511	-21.7775	5.73e-05	0.000381265	Et15St008_002020	2.69242	6.17738	0.00790775	0.0184198
ET52B_001984	2.41937	11.663	8.46e-05	0.000507136	Et15St008_002021	2.3131	-12.1467	0.000477686	0.00208409
ET52B_001985	0.676002	4.35483	0.00597752	0.0132803	Et15St008_002022	6.48561	-98.7579	0.00600638	0.014836
ET52B_001987	3.86515	-1.91279	0.003484	0.00856917	Et15St008_002026	5.90832	4.48027	0.000935523	0.00345169
ET52B_001991	3.12759	2328.15	2.25e-10	3.19e-07	Et15St008_002027	6.9021	-1.86056	0.000333841	0.00158609
ET52B_001993	3.22078	-1.96403	0.0107541	0.0215146	Et15St008_002029	7.64085	-1.42223	0.0104382	0.0229595
ET52B_001994	3.19012	-2.34601	0.00590922	0.0131464	Et15St008_002030	4.64099	-2.15758	0.00763349	0.0179269
ET52B_001995	3.79146	-2.07154	0.00541151	0.0122417	Et15St008_002033	5.15646	-1.99709	0.000307666	0.00149693
ET52B_001996	5.09195	2.44516	0.00116137	0.00362437	Et15St008_002036	6.30309	-3.72226	5.93e-05	0.000434791
ET52B_001997	5.93522	1.62461	0.00869255	0.0180772	Et15St008_002037	9.07027	-2.47402	6.71e-05	0.000475515
ET52B_001999	6.42265	-1.81931	0.000853593	0.00285075	Et15St008_002039	7.44131	2.9584	1.06e-05	0.000120944
ET52B_002001	8.16455	2.0369	0.00101936	0.00327464	Et15St008_002040	6.08221	2.19856	0.0180069	0.0356985
ET52B_002002	5.31223	1.78224	0.00134883	0.00407517	Et15St008_002047	7.9224	-2.91711	0.00483281	0.0124755
ET52B_002004	8.6169	1.66584	0.00189869	0.00530919	Et15St008_002048	3.03758	510.985	0.000101495	0.000641862
ET52B_002007	3.62073	-1.96091	0.018346	0.033645	Et15St008_002050	-0.358928	-3.72344	0.0191428	0.0375071
ET52B_002010	5.11529	-2.1156	0.000447211	0.00171457	Et15St008_002053	4.41498	-9.071	3.87e-05	0.00032033
ET52B_002014	3.24852	3.11336	0.0037893	0.00914154	Et15St008_002054	1.2601	-64.0302	0.000330267	0.00157398
ET52B_002017	3.40302	7.48167	6.9e-06	8.75e-05	Et15St008_002056	3.03024	-2.8548	0.00110849	0.00394576
ET52B_002018	10.1283	2.3695	0.000168899	0.000836006	Et15St008_002057	6.70545	3.05523	1.53e-05	0.000159718
ET52B_002022	5.36012	-47.448	8.83e-09	1.56e-06	Et15St008_002060	9.47915	2.20672	0.000207576	0.00111236
ET52B_002024	5.69596	-1.72942	0.00101387	0.00326017	Et15St008_002061	6.03297	-2.31948	6.79e-05	0.000479378
ET52B_002028	3.4381	2.55843	0.00059991	0.00216643	Et15St008_002062	7.35524	-1.73888	0.00237256	0.00708057
ET52B_002030	0.432491	-10.0359	0.000448124	0.0017174	Et15St008_002063	4.25626	-3.48807	0.000146359	0.000848751
ET52B_002033	4.56143	7.42967	4.43e-05	0.000313148	Et15St008_002064	8.61421	1.81017	0.000345872	0.00162898
ET52B_002034	6.72839	-2.55332	1.79e-05	0.000165711	Et15St008_002068	6.65341	2.10135	2.75e-05	0.000247898
ET52B_002036	1.3039	-2.505	0.0137702	0.0264224	Et15St008_002072	7.39981	-1.40479	0.0162247	0.0328027
ET52B_002037	4.88585	-6.48114	1.01e-06	2.49e-05	Et15St008_002073	4.64608	-1.57085	0.0232929	0.044075
ET52B_002038	8.55788	-1.3523	0.0266603	0.0462016	Et15St008_002075	5.15558	2.57155	0.000502615	0.00215631
ET52B_002039	8.97421	1.60063	0.0177387	0.0327122	Et15St008_002077	6.32661	-2.26443	0.00512139	0.0130472
ET52B_002042	6.84949	-1.61379	0.00658241	0.0144089	Et15St008_002079	4.37839	-46.2063	0.0223975	0.0426628
ET52B_002043	3.85559	3.80607	2.82e-05	0.000225052	Et15St008_002084	8.78969	-1.549	0.00503652	0.0128938
ET52B_002045	5.20373	1.66963	0.0097422	0.0198333	Et15St008_002085	5.28003	-1.72566	0.0115819	0.0250057
ET52B_002049	3.72766	1.58241	0.0282439	0.0484906	Et15St008_002087	4.73683	-3.59753	0.000556897	0.00233001
ET52B_002052	7.37422	2.40723	0.000137673	0.000720518	Et15St008_002089	5.48901	-1.77016	0.0159301	0.0323149
ET52B_002053	5.17757	-2.41416	0.000150643	0.000771753	Et15St008_002090	4.97607	-2.13417	0.00365574	0.00998473
ET52B_002054	3.67768	-4.01915	0.00816377	0.0172006	Et15St008_002091	7.44604	-1.70925	0.000226821	0.00119012
ET52B_002056	4.04822	-2.44973	0.00255569	0.00669471	Et15St008_002093	5.73128	1.62794	0.00396269	0.0106509
ET52B_002058	6.82484	2.06414	0.000158042	0.000796536	Et15St008_002094	6.45218	-1.57009	0.0195444	0.0381449
ET52B_002059	5.75164	-1.56565	0.00371412	0.00901262	Et15St008_002097	4.94727	1.65861	0.00662085	0.0160235
ET52B_002064	2.96644	-295.385	3.95e-07	1.4e-05	Et15St008_002098	6.44991	-1.94395	0.00202021	0.00624799
ET52B_002066	6.42858	1.44315	0.0153725	0.0290156	Et15St008_002099	7.12998	-2.90452	0.000249816	0.0012738
ET52B_002069	5.37248	2.78285	2.03e-05	0.000178238	Et15St008_002101	0.684619	-10.827	0.00399058	0.0107007
ET52B_002071	6.42648	1.5635	0.0112129	0.0222447	Et15St008_002102	5.79873	1.40406	0.00856016	0.0196246
ET52B_002072	8.25271	2.47452	0.000850358	0.00284377	Et15St008_002103	5.00755	3.34205	0.000187291	0.00102935
ET52B_002073	7.21203	-8.50106	5.53e-08	4.23e-06	Et15St008_002109	5.55877	-2.99165	1.69e-05	0.000171719
ET52B_002075	7.08457	-3.65446	1.09e-05	0.000117789	Et15St008_002111	5.57679	2.81174	1.99e-05	0.000193736
ET52B_002076	6.91459	-1.64365	0.0103346	0.0207979	Et15St008_002112	5.41877	-2.92892	6.4e-05	0.000459598
ET52B_002077	4.549	-2.93341	0.000240232	0.00108442	Et15St008_002114	5.72744	3.95132	0.000522028	0.00221927
ET52B_002078	3.59835	16.2078	2.01e-05	0.000177192	Et15St008_002117	6.49688	-1.67891	0.000705708	0.00279382
ET52B_002083	5.20524	1.71558	0.00795959	0.0168427	Et15St008_002118	5.71527	-2.01746	0.00448335	0.0117291
ET52B_002084	-0.292153	-8.73792	0.00154322	0.00452105	Et15St008_002120	5.78465	-1.57948	0.0126151	0.026782
ET52B_002085	5.54362	-2.83848	0.000187804	0.000901768	Et15St008_002121	6.43709	1.85579	0.00089394	0.00333528
ET52B_002090	8.88398	-2.15282	0.000276897	0.00120352	Et15St008_002122	5.92282	-10.1491	0.000769808	0.00298205
ET52B_002093	5.92046	-1.72884	0.00925479	0.01902	Et15St008_002124	3.54242	-2.99069	0.00316208	0.00889092
ET52B_002100	2.81606	2.04221	0.0132248	0.0255482	Et15St008_002125	0.586543	-25.1688	0.00120484	0.00420163
ET52B_002101	8.67878	-1.79807	0.0257324	0.044812	Et15St008_002126	4.75187	1.81137	0.00179931	0.00568986
ET52B_002102	10.532	1.70594	0.00527302	0.0120104	Et15St008_002127	4.82214	-1.74803	0.011839	0.0254911
ET52B_002103	5.25047	-3.00735	1.63e-05	0.00015561	Et15St008_002129	5.71626	-1.65607	0.0254311	0.0473624
ET52B_002105	6.17114	1.70558	0.0120228	0.0235324	Et15St008_002131	9.22392	2.13488	0.000244953	0.00125835
ET52B_002106	7.49458	3.35592	0.000846504	0.00283278	Et15St008_002133	6.44904	-2.06183	0.00169569	0.0054318
ET52B_002109	4.39988	2.9877	0.000184172	0.000888989	Et15St008_002135	6.5447	1.66157	0.00178369	0.0056574
ET52B_002111	5.1857	-2.04997	0.000460965	0.00175446	Et15St008_002136	6.26405	2.47239	0.00901308	0.0204446
ET52B_002112	8.32466	-2.30262	0.000230745	0.00105065	Et15St008_002137	2.74599	2.53756	0.00436553	0.0114674
ET52B_002113	4.88622	-2.39749	0.00145052	0.00431556	Et15St008_002142	3.49372	3.65725	0.00301837	0.00859316
ET52B_002114	6.73252	-1.50868	0.00914923	0.0188537	Et15St008_002143	5.0765	4.26333	0.00370179	0.0100864
ET52B_002115	6.04746	-1.47564	0.0172253	0.0319253	Et15St008_002144	2.41065	20.6567	2.73e-06	4.32e-05
ET52B_002117	8.47882	2.87014	0.00992299	0.0201354	Et15St008_002145	6.57895	-2.59756	0.00940437	0.0211091
ET52B_002118	4.47354	36.166	4.7e-07	1.5e-05	Et15St008_002146	5.14599	3.71951	0.00071732	0.00282568
ET52B_002121	4.88836	2.08612	0.00096283	0.00313148	Et15St008_002158	3.87075	-7.48974	0.00258432	0.00760247
ET52B_002122	3.80678	-2.20023	0.0019232	0.00536415	Et15St008_002167	4.79867	2.66838	0.000481386	0.00209488
ET52B_002128	6.19312	-1.70384	0.0048667	0.0112367	Et15St008_002168	6.90723	1.3565	0.00733958	0.0173752
ET52B_002129	6.88236	-1.95066	0.000114192	0.000628375	Et15St008_002171	4.89765	7.92834	0.000101059	0.000639691
ET52B_002131	5.51042	-4.68424	0.00130037	0.00395676	Et15St008_002173	6.11093	2.40378	6.38e-05	0.000458165
ET52B_002135	8.01769	-1.75695	0.0023734	0.00632423	Et15St008_002174	7.87946	-1.47315	0.00116121	0.00408604
ET52B_002137	6.46869	-1.70256	0.00630448	0.0139076	Et15St008_002177	5.69452	-1.71292	0.00631967	0.015491
ET52B_002138	5.03045	-1.56125	0.00718395	0.0154838	Et15St008_002178	7.2926	2.74706	7.75e-05	0.000527427
ET52B_002139	5.24711	6.70309	1.15e-06	2.65e-05	Et15St008_002179	6.61739	-1.62275	0.00123655	0.00428756
ET52B_002140	5.93663	-1.87077	0.000505224	0.00189036	Et15St008_002180	5.79201	36.97	1.17e-06	2.32e-05
ET52B_002150	4.84791	3.78897	5.79e-05	0.000384334	Et15St008_002181	-0.492679	-19.9793	5.37e-07	1.36e-05
ET52B_002157	4.08407	1.69885	0.0170483	0.0316444	Et15St008_002182	1.67072	-15.6394	0.00836044	0.0192955
ET52B_002159	4.1273	14.0263	4.64e-06	6.86e-05	Et15St008_002189	5.66838	12.336	1.55e-06	2.83e-05
ET52B_002160	4.66846	4.55907	9.78e-06	0.000110567	Et15St008_002190	6.85041	-1.84233	0.00151996	0.00499146
ET52B_002162	3.28341	10.3396	3.93e-06	6.14e-05	Et15St008_002192	5.2221	-2.50597	0.00095365	0.00349977
ET52B_002163	3.64089	4.87335	1.87e-05	0.000169059	Et15St008_002197	5.04087	2.73974	0.000396207	0.00180421
ET52B_002164	4.01095	2.72043	0.000462661	0.00175956	Et15St008_002199	6.53377	-2.27206	0.016117	0.0326426
ET52B_002165	4.51657	3.20413	0.00330181	0.0081899	Et15St008_002200	7.053	-3.6243	0.000231085	0.0012033
ET52B_002169	3.33183	-88.5552	6.43e-05	0.000414629	Et15St008_002202	9.42077	4.46694	2.16e-06	3.63e-05
ET52B_002171	1.56586	2.63245	0.0174254	0.032242	Et15St008_002203	6.75593	-2.17921	0.000326539	0.00155858
ET52B_002173	5.74688	-1.79104	0.00169272	0.0048631	Et15St008_002205	7.12305	-3.38469	1.59e-05	0.00016471
ET52B_002175	5.66192	5.61395	0.000316169	0.00132803	Et15St008_002206	4.69811	-2.57595	0.02173	0.0416068
ET52B_002176	5.00062	9.42518	0.00040128	0.00157925	Et15St008_002207	1.35264	-72.795	0.000288562	0.00142688
ET52B_002184	5.36676	-2.11661	0.0029912	0.00759169	Et15St008_002209	6.94214	9.11895	4.02e-07	1.08e-05
ET52B_002186	2.63925	1.99077	0.0182694	0.0335355	Et15St008_002212	6.24318	-2.01731	0.00238616	0.00711292
ET52B_002187	0.876437	-7.58093	0.0053032	0.0120598	Et15St008_002213	4.85331	-2.86963	0.000472644	0.00206907
ET52B_002188	7.63568	-3.49729	6.15e-05	0.000402308	Et15St008_002214	4.84613	-2.20539	0.00296132	0.00846284
ET52B_002189	7.36112	20.0023	8.24e-06	9.93e-05	Et15St008_002215	0.025127	-9.12646	0.0142992	0.0296009
ET52B_002190	2.74144	3.21925	0.00230393	0.00618337	Et15St008_002217	5.50358	-2.21813	0.00446138	0.0116805
ET52B_002192	2.85062	2.9714	0.000686876	0.00240455	Et15St008_002218	6.68364	-2.49672	5.69e-05	0.000421548
ET52B_002193	3.17226	6.01158	1.95e-05	0.000173975	Et15St008_002219	3.66375	-4.00458	0.00235244	0.00702866
ET52B_002194	1.89895	-15.9656	5.25e-06	7.45e-05	Et15St008_002220	0.673712	-7.37383	0.013085	0.0275115
ET52B_002196	4.27678	102.012	1.97e-07	9.17e-06	Et15St008_002222	7.04651	-2.18902	0.00200492	0.00621002
ET52B_002197	6.08806	-1.44826	0.018294	0.0335682	Et15St008_002223	7.33403	-1.48795	0.00151939	0.00499146
ET52B_002198	6.14758	7.47368	9.85e-06	0.000110567	Et15St008_002226	5.78415	-2.19049	0.000748333	0.00292216
ET52B_002200	6.33285	3.2518	0.000314375	0.00132321	Et15St008_002227	5.78498	-1.51249	0.00218662	0.00664303
ET52B_002202	9.63718	5.1528	8.72e-07	2.24e-05	Et15St008_002228	5.48857	-1.76511	0.0270521	0.0499591
ET52B_002204	8.17541	1.46865	0.00639875	0.0140697	Et15St008_002230	7.74092	-2.95763	0.00764877	0.0179505
ET52B_002208	8.35574	-2.4385	0.000653788	0.0023156	Et15St008_002233	2.34155	-5.90334	0.000242285	0.00124962
ET52B_002210	2.55847	-10.5127	0.000407356	0.00159986	Et15St008_002238	6.49081	-1.75633	0.00276701	0.00802082
ET52B_002211	0.619555	-71.9486	3.15e-07	1.2e-05	Et15St008_002239	6.61683	-1.42541	0.00264641	0.00775852
ET52B_002212	1.53457	2.12901	0.0114692	0.0226582	Et15St008_002241	5.74263	-1.50038	0.0123387	0.0263197
ET52B_002220	9.55806	-2.1244	0.0200051	0.0362533	Et15St008_002246	3.59084	3.76039	0.000904169	0.00336007
ET52B_002221	6.21002	4.75304	2.68e-05	0.00021679	Et15St008_002248	5.79726	15.8445	0.0002148	0.00114275
ET52B_002223	7.59362	1.6597	0.00270874	0.00701986	Et15St008_002250	4.11507	30.6206	3.5e-06	5.13e-05
ET52B_002224	4.21466	-1.54963	0.0273074	0.0471751	Et15St008_002252	5.08257	-12.9039	5.61e-05	0.000417423
ET52B_002225	8.17942	2.93802	2.65e-05	0.0002151	Et15St008_002253	7.2592	12.0728	0.000165024	0.000928766
ET52B_002227	5.19911	-1.52974	0.0111661	0.0221867	Et15St008_002257	8.3994	2.52608	0.00921056	0.0207646
ET52B_002230	4.75754	-1.96584	0.00100279	0.00323187	Et15St008_002258	5.91559	3.64564	0.00303958	0.00864055
ET52B_002231	10.4465	2.17449	0.00109957	0.00347401	Et15St008_002259	0.319792	-61.6221	1.7e-07	6.4e-06
ET52B_002235	4.42769	1.9908	0.00871395	0.018109	Et15St008_002260	-0.502465	-19.7101	4.23e-07	1.12e-05
ET52B_002237	5.52044	-1.48906	0.0278858	0.0479578	Et15St008_002271	-0.244304	-28.1914	4.98e-07	1.29e-05
ET52B_002238	6.12746	-2.96322	5.08e-06	7.32e-05	Et15St008_002277	10.4096	3.34605	0.000526132	0.00223487
ET52B_002239	6.29261	3.29216	2.45e-05	0.000202288	Et15St008_002278	9.74933	2.26693	0.000233394	0.00121226
ET52B_002241	7.85613	99.9892	1.28e-08	1.8e-06	Et15St008_002280	6.72724	-1.61888	0.00634563	0.0155328
ET52B_002244	4.88138	-3.32446	0.00430126	0.0101454	Et15St008_002281	7.73564	-2.64057	0.000871368	0.00327001
ET52B_002250	0.855543	71.8845	4.49e-05	0.00031514	Et15St008_002282	8.89517	-4.40202	0.000116871	0.000715599
ET52B_002252	6.84516	2.24111	0.000329266	0.00136094	Et15St008_002285	7.6653	3.53562	6.65e-05	0.000472894
ET52B_002254	6.90465	1.81947	0.00089566	0.00296537	Et15St008_002289	5.22392	1.94639	0.000352409	0.00164847
ET52B_002255	5.10473	-42.7047	1.77e-07	8.75e-06	Et15St008_002291	6.42895	-1.32972	0.0235865	0.0445408
ET52B_002258	4.30748	5.84168	3.41e-05	0.000258109	Et15St008_002292	1.85334	3.3317	0.0200246	0.038964
ET52B_002259	2.30158	-1.89508	0.0191498	0.0349517	Et15St008_002293	3.91123	-2.85569	0.024189	0.0454695
ET52B_002260	3.602	-65.8178	2.9e-06	4.95e-05	Et15St008_002297	5.75649	-1.66446	0.00638405	0.0155893
ET52B_002261	6.72658	-2.70499	1.39e-05	0.000137843	Et15St008_002299	7.31488	4.31274	3.97e-06	5.61e-05
ET52B_002262	3.97245	-3.06729	8.07e-05	0.00049076	Et15St008_002300	4.93748	-2.62307	0.000138562	0.000814999
ET52B_002263	1.95055	-2.70456	0.00272523	0.00705342	Et15St008_002301	5.7685	-1.95165	0.0086052	0.0196884
ET52B_002265	1.43673	-8.353	0.0102421	0.020644	Et15St008_002302	5.89927	-1.7442	0.00234939	0.0070216
ET52B_002266	6.48048	3.2331	5e-05	0.000342452	Et15St008_002303	7.32707	-2.0361	6.32e-05	0.000455552
ET52B_002271	3.95789	-1.95712	0.0108214	0.0216275	Et15St008_002305	6.47738	-1.45165	0.00146464	0.00486901
ET52B_002274	3.96541	25.3742	8.9e-07	2.27e-05	Et15St008_002307	3.5927	-4.64978	0.017339	0.0346154
ET52B_002276	8.20335	1.40878	0.0283239	0.0486105	Et15St008_002312	7.73501	4.0618	1.52e-05	0.000158563
ET52B_002279	6.80839	-1.66978	0.00160177	0.0046583	Et15St008_002313	6.73107	-1.99736	0.00106733	0.00382966
ET52B_002280	8.66775	-1.74277	0.00941177	0.0192861	Et15St008_002314	7.44625	-1.47506	0.0039867	0.0106953
ET52B_002281	8.64203	-1.57793	0.0231772	0.0409573	Et15St008_002315	8.74264	3.50399	1.23e-05	0.000134991
ET52B_002286	11.038	2.88314	0.000108612	0.000605286	Et15St008_002316	2.85614	3.67916	0.00389084	0.0104989
ET52B_002290	6.60281	1.74229	0.00229868	0.00618095	Et15St008_002318	7.11851	3.20982	2.7e-06	4.3e-05
ET52B_002294	2.83604	4.3976	0.000654503	0.00231731	Et15St008_002319	5.62708	-1.54491	0.00692136	0.0165756
ET52B_002295	5.25536	4.43404	1.82e-05	0.000166951	Et15St008_002320	5.77018	-2.31041	0.000110857	0.000685019
ET52B_002296	6.0772	1.47144	0.00867797	0.0180546	Et15St008_002322	6.15301	-2.3348	0.00729008	0.01727
ET52B_002297	3.56914	-4.86527	0.000180795	0.000878715	Et15St008_002327	7.77101	2.38631	1.68e-05	0.000171105
ET52B_002298	6.19054	-31.5458	8.57e-08	5.5e-06	Et15St008_002328	6.31627	7.90325	7.68e-05	0.000524627
ET52B_002299	5.49206	-4.76507	1.12e-06	2.63e-05	Et15St008_002330	5.75654	-1.77285	0.00179303	0.00567481
ET52B_002303	3.92347	-4.26538	0.00285367	0.00731731	Et15St008_002331	4.7648	-2.43832	0.00102419	0.00369935
ET52B_002304	3.4085	-2.94467	0.00314198	0.00789184	Et15St008_002332	7.12494	2.47926	6.91e-05	0.000484403
ET52B_002305	4.40975	-1.67017	0.0118754	0.0232759	Et15St008_002337	6.31285	-3.19283	6.34e-06	8.14e-05
ET52B_002306	0.619867	-11.8252	0.00698733	0.0151297	Et15St008_002338	5.78344	-1.6838	0.00550639	0.01385
ET52B_002307	7.00712	-16.5409	1.05e-06	2.55e-05	Et15St008_002340	4.82889	-2.4614	0.000151196	0.000869947
ET52B_002311	3.34069	-79.9402	0.000206289	0.000966273	Et15St008_002342	4.25612	-3.51302	0.0199573	0.0388698
ET52B_002313	-0.789073	-10.2081	0.000101736	0.000578712	Et15St008_002343	8.85603	-24.2912	5.72e-06	7.52e-05
ET52B_002314	-0.381014	-17.973	1.78e-05	0.000165271	Et15St008_002344	8.67283	-1.51422	0.00907833	0.0205564
ET52B_002315	1.50689	-246.179	9.29e-09	1.56e-06	Et15St008_002345	4.92097	-2.24828	0.00606143	0.014954
ET52B_002317	5.94507	1.65674	0.00576657	0.012907	Et15St008_002348	4.57866	-2.85613	0.00672709	0.0162112
ET52B_002320	6.63954	-1.54042	0.00618766	0.0136711	Et15St008_002350	8.69426	1.48704	0.0067276	0.0162112
ET52B_002321	6.29082	-1.58504	0.00249377	0.00657231	Et15St008_002352	5.82773	-1.93016	0.00029811	0.00146188
ET52B_002322	6.80716	-3.94826	7.24e-06	9e-05	Et15St008_002353	10.1528	-5.46605	0.00256369	0.00755013
ET52B_002325	5.84727	-1.59287	0.00433126	0.0102016	Et15St008_002355	5.27468	-1.79216	0.00156561	0.00511117
ET52B_002326	7.4915	-3.22292	0.000794983	0.00269657	Et15St008_002358	4.92167	-1.58608	0.0253871	0.0472995
ET52B_002327	6.05987	-1.75621	0.00296418	0.00755203	Et15St008_002359	6.29483	-2.38689	4.84e-05	0.00037464
ET52B_002329	2.60755	2.39591	0.0254988	0.044491	Et15St008_002361	4.70923	12.1648	2.71e-06	4.3e-05
ET52B_002333	2.69292	-69.5442	5.19e-05	0.000352702	Et15St008_002363	6.91493	-5.63794	0.000322926	0.00154779
ET52B_002338	3.43577	-8.41509	0.000295255	0.00126433	Et15St008_002366	5.42821	-1.71248	0.00277495	0.00803931
ET52B_002339	5.62675	-1.93815	0.00161317	0.0046805	Et15St008_002368	7.24788	3.24324	0.000155842	0.000891204
ET52B_002349	0.469058	16.5938	1.12e-05	0.00011957	Et15St008_002370	4.17503	-1.62827	0.0141897	0.0293979
ET52B_002350	2.61468	5.66196	0.000335427	0.001379	Et15St008_002371	3.56719	-2.96411	0.0152095	0.0311537
ET52B_002351	3.46087	-1.89785	0.0134683	0.025928	Et15St008_002372	6.80633	-1.94174	0.00858184	0.0196492
ET52B_002353	2.52876	2.8271	0.00277189	0.00714932	Et15St008_002373	4.82142	-3.04357	0.00012341	0.000748272
ET52B_002354	3.34374	-16.2706	4.33e-05	0.000308436	Et15St008_002374	5.78433	6.08312	0.000197882	0.00107438
ET52B_002356	1.5669	8.01751	0.00886876	0.0183441	Et15St008_002379	5.34828	-2.52307	0.000142738	0.000831496
ET52B_002358	5.65284	-3.87604	3.03e-05	0.00023627	Et15St008_002380	5.75478	-1.90763	0.00644411	0.0157175
ET52B_002359	1.61342	-2.56677	0.00949796	0.0194315	Et15St008_002381	4.8268	2.01953	0.00561732	0.0140809
ET52B_002361	7.75504	1.62107	0.00447501	0.0104733	Et15St008_002382	4.82908	-2.76489	0.00116151	0.00408604
ET52B_002363	2.24013	2.39408	0.0286433	0.0490655	Et15St008_002384	5.85207	4.0267	2.38e-05	0.00022158
ET52B_002368	4.68703	27.1455	5.63e-07	1.7e-05	Et15St008_002391	6.23839	10.2031	1.05e-05	0.000120766
ET52B_002371	2.28446	-10.0873	6.05e-06	8.1e-05	Et15St008_002394	3.58105	5.7024	8.2e-05	0.000551053
ET52B_002374	10.2784	1.95627	0.000813112	0.00273854	Et15St008_002396	1.50105	316.9	7.17e-07	1.66e-05
ET52B_002377	3.30343	2.01421	0.00836448	0.0175492	Et15St008_002399	2.39133	3.07769	0.00674905	0.0162384
ET52B_002378	8.44243	-1.95967	0.00224519	0.00606715	Et15St008_002401	1.63969	-3.0588	0.00201557	0.00623551
ET52B_002380	10.4638	-4.69964	7.35e-06	9.11e-05	Et15St008_002402	1.91967	87.5446	0.000408549	0.00184586
ET52B_002383	7.6442	2.84183	0.00010499	0.000592138	Et15St008_002403	4.58646	26.2265	8.23e-07	1.84e-05
ET52B_002384	5.63914	-1.60089	0.00307429	0.0077551	Et15St008_002407	4.87374	-2.36416	0.00492259	0.012666
ET52B_002385	4.07483	1.90146	0.00249479	0.00657326	Et15St008_002409	4.05168	2.58388	0.000782237	0.00301682
ET52B_002387	5.32346	1.71491	0.013289	0.0256524	Et15St008_002412	-0.481791	-8.27769	0.00186014	0.00584412
ET52B_002388	4.92653	1.59096	0.0194278	0.0353552	Et15St008_002414	2.88241	-20.5939	0.0249115	0.0465567
ET52B_002389	-0.686916	-4.07824	0.00498068	0.0114709	Et15St008_002416	2.39178	-2.66686	0.0035792	0.00980687
ET52B_002390	-0.427925	-4.70757	0.0214696	0.0385144	Et15St008_002417	7.5466	-1.40933	0.00420294	0.0111455
ET52B_002391	7.10599	-2.94204	9.23e-05	0.000537866	Et15St008_002418	6.31606	1.7471	0.00702763	0.0167716
ET52B_002394	4.6058	-1.4719	0.0281449	0.0483532	Et15St008_002419	3.72123	6.83375	0.00156348	0.00510994
ET52B_002395	5.03874	2.60688	0.000117569	0.000642434	Et15St008_002421	7.5261	1.95482	3.38e-05	0.000290108
ET52B_002396	4.95346	1.90969	0.00183545	0.00517599	Et15St008_002422	4.13385	2.28757	0.00401857	0.0107546
ET52B_002399	5.67633	-2.07663	0.000585345	0.0021223	Et15St008_002423	4.33928	2.54782	0.00781635	0.0182564
ET52B_002400	5.79207	-1.83116	0.000506669	0.00189363	Et15St008_002424	6.89225	-2.81146	3.31e-05	0.000285453
ET52B_002401	9.3234	2.44797	0.000254823	0.00113382	Et15St008_002425	5.40887	-2.67538	0.0155368	0.031673
ET52B_002404	6.47968	-3.09567	8.67e-06	0.000103176	Et15St008_002426	5.31132	-1.97049	0.000932391	0.0034426
ET52B_002408	6.72459	-1.67393	0.00342017	0.00844141	Et15St008_002427	9.43502	-1.33612	0.0176752	0.0351491
ET52B_002416	7.9926	1.91367	0.00406613	0.00967334	Et15St008_002430	8.09608	-1.84231	0.00131241	0.00449317
ET52B_002417	5.06768	3.0485	0.000125919	0.000676075	Et15St008_002434	4.91315	-2.62516	0.000201873	0.00109088
ET52B_002418	4.44789	-3.94818	0.00112497	0.0035374	Et15St008_002435	7.31336	2.84675	2.41e-05	0.000223148
ET52B_002419	3.3822	6.66619	3.93e-05	0.000286533	Et15St008_002437	8.04807	-6.91913	0.00404226	0.0108028
ET52B_002422	4.54367	-1.76889	0.011097	0.0220544	Et15St008_002441	6.01612	1.79518	0.00162609	0.00525954
ET52B_002424	6.65305	2.68856	1.06e-05	0.000116299	Et15St008_002444	2.40016	5.13999	0.000113019	0.000696982
ET52B_002425	5.35031	3.52355	5.51e-06	7.69e-05	Et15St008_002447	7.52511	2.20318	0.00320083	0.00897784
ET52B_002426	4.04976	2.3911	0.00972719	0.01981	Et15St008_002453	5.47725	-2.90968	0.0196628	0.0383468
ET52B_002429	8.25032	2.23607	8.29e-05	0.000500598	Et15St008_002454	6.28961	-1.71012	0.0212968	0.0409752
ET52B_002430	7.18245	1.53503	0.00599124	0.0132962	Et15St008_002455	5.7999	-2.00636	0.0112664	0.0244663
ET52B_002431	6.27163	-1.43547	0.0273606	0.0472423	Et15St008_002456	5.50788	4.14073	2.14e-05	0.000204053
ET52B_002432	6.18197	-2.03258	0.00169392	0.00486513	Et15St008_002459	9.61876	2.31782	8.05e-05	0.000543493
ET52B_002435	4.71671	-3.42225	0.00523241	0.0119397	Et15St008_002466	1.51259	8.21368	0.0202166	0.0392486
ET52B_002442	4.67073	-4.49094	1.07e-05	0.000116649	Et15St008_002472	5.29297	6.76947	0.00314401	0.00885219
ET52B_002443	5.52658	-1.85496	0.0170241	0.0316085	Et15St008_002485	0.489954	-22.0146	0.0014937	0.00492877
ET52B_002445	5.50403	-1.49317	0.0265947	0.0460959	Et15St008_002486	0.0244831	-40.9207	3.6e-07	9.97e-06
ET52B_002447	5.3563	-2.35704	0.000114666	0.000629934	Et15St008_002489	7.33452	1.34426	0.00395236	0.010637
ET52B_002448	2.5998	2.43881	0.00566046	0.0127067	Et15St008_002491	-0.0641795	-8.0637	0.0179586	0.0356234
ET52B_002449	2.91779	-4.64219	8.8e-05	0.000517838	Et15St008_002492	1.87171	107.339	0.000174639	0.000969122
ET52B_002454	6.69749	-4.60695	0.000809119	0.00273064	Et15St008_002493	6.11887	45.6213	4.66e-06	6.41e-05
ET52B_002457	-0.963751	-8.01268	0.00027306	0.001191	Et15St008_002507	-0.767833	-13.6434	2.88e-06	4.5e-05
ET52B_002458	1.52858	96.265	2.35e-07	9.88e-06	Et15St008_002512	1.89265	9.77651	0.000814101	0.003106
ET52B_002459	3.25392	21.9518	0.00013781	0.000720856	Et15St008_002513	7.8824	2.13941	0.00049981	0.00214785
ET52B_002460	4.61662	-21.6385	1.91e-06	3.71e-05	Et15St008_002517	4.75914	39.9205	2.75e-07	8.36e-06
ET52B_002462	6.4591	2.20467	0.000318004	0.00133018	Et15St008_002520	4.90938	-1.6673	0.0124038	0.0263984
ET52B_002464	3.67962	1.63558	0.0159453	0.0299207	Et15St008_002522	4.84721	-3.27745	0.0131771	0.0276602
ET52B_002465	6.66877	-1.3669	0.0174861	0.0323303	Et15St008_002523	-0.538798	-18.7419	5.41e-07	1.36e-05
ET52B_002474	6.74407	-1.65307	0.015887	0.0298395	Et15St008_002524	1.49143	2.09057	0.00647327	0.01577
ET52B_002476	0.955061	2.43836	0.0110709	0.0220113	Et15St008_002532	6.93513	-2.1131	0.00513175	0.0130639
ET52B_002477	7.42303	2.17948	0.000127878	0.000682542	Et15St008_002533	7.16542	-1.4573	0.00131443	0.00449857
ET52B_002478	4.62844	-2.63211	0.000328419	0.00135973	Et15St008_002536	4.96154	-3.25162	0.0121485	0.0259784
ET52B_002481	2.61909	153.199	4.41e-07	1.45e-05	Et15St008_002539	8.06181	2.29438	4.5e-05	0.000356326
ET52B_002483	3.43898	-2.21005	0.00188877	0.00529038	Et15St008_002540	5.43028	2.09476	0.0133447	0.0279629
ET52B_002488	5.44717	-2.87913	4.15e-05	0.000298361	Et15St008_002541	7.69341	1.58648	0.0119717	0.0257233
ET52B_002489	8.97851	2.96406	0.000156604	0.00079112	Et15St008_002542	0.304583	11.2177	0.00611348	0.0150536
ET52B_002495	4.82792	-3.20507	2.73e-05	0.000219804	Et15St008_002553	4.96473	-4.65191	0.000168496	0.000942131
ET52B_002496	6.55341	-1.50913	0.0264476	0.0458889	Et15St008_002554	1.07836	-10.2038	0.0110687	0.0240996
ET52B_002500	4.51129	-1.94109	0.00177167	0.00503755	Et15St008_002557	5.37034	-1.65413	0.0013476	0.00457261
ET52B_002501	5.11759	2.98843	1.76e-05	0.000163752	Et15St008_002559	4.33771	-1.57481	0.00851831	0.0195635
ET52B_002505	4.86793	2.09504	0.00327692	0.0081444	Et15St008_002560	5.04695	-1.68166	0.00835297	0.0192826
ET52B_002511	8.84828	-1.96707	0.000431566	0.00166946	Et15St008_002563	6.92446	-4.45329	3.06e-06	4.67e-05
ET52B_002513	7.94264	1.45084	0.0244018	0.0428172	Et15St008_002569	7.83432	2.11603	0.000198811	0.00107715
ET52B_002515	2.62393	1.92407	0.0143442	0.0273811	Et15St008_002570	4.99612	-2.77409	0.000454156	0.00200346
ET52B_002519	5.85926	-1.76124	0.00240731	0.00639871	Et15St008_002573	4.90587	-5.54989	0.0128086	0.027081
ET52B_002520	4.06984	2.51855	0.000905892	0.00299426	Et15St008_002575	4.08509	-13.2917	3.3e-06	4.95e-05
ET52B_002521	7.57601	1.71751	0.00279457	0.00718613	Et15St008_002576	3.90256	-11.125	0.00200093	0.00620137
ET52B_002522	3.4683	5.31315	2.49e-05	0.000204658	Et15St008_002577	-0.880398	-11.6721	8.7e-06	0.000104333
ET52B_002523	2.34354	-5.31768	7.95e-05	0.000486377	Et15St008_002580	7.40959	-3.0374	0.00977289	0.0217468
ET52B_002524	1.90854	-16.8522	8.52e-05	0.000507827	Et15St008_002583	-0.537985	-7.65733	0.0023688	0.0070714
ET52B_002525	2.1577	-606.848	1.59e-09	7.52e-07	Et15St008_002585	5.06165	-1.87309	0.0185707	0.0366051
ET52B_002526	0.220448	-41.3748	1.08e-06	2.57e-05	Et15St008_002586	4.12342	2.98568	0.00778402	0.0181892
ET52B_002531	7.28264	-1.69535	0.00378536	0.00913648	Et15St008_002587	5.6542	-1.63425	0.0147531	0.0303757
ET52B_002532	5.91111	2.12967	0.000195141	0.000925386	Et15St008_002588	6.23871	-1.7879	0.000681253	0.00272
ET52B_002534	3.58027	4.21593	2.05e-05	0.000179284	Et15St008_002589	6.1419	-1.54999	0.019989	0.0389169
ET52B_002535	1.75911	2.78537	0.0100124	0.0202796	Et15St008_002591	6.54216	2.90998	0.00336178	0.00931519
ET52B_002536	3.46935	3.47683	0.00391718	0.00937503	Et15St008_002593	4.98906	-200.034	0.00656231	0.0159243
ET52B_002537	8.99464	1.62534	0.0196346	0.0356859	Et15St008_002594	1.32401	-12.4166	0.015939	0.0323219
ET52B_002538	4.70766	-1.92237	0.00397522	0.00948656	Et15St008_002595	0.691423	-103.153	1.15e-07	5.47e-06
ET52B_002540	6.62286	1.87495	0.000363487	0.00146579	Et15St008_002598	3.65995	1.83748	0.0247446	0.0463202
ET52B_002544	1.76137	-2.89422	0.0118678	0.0232656	Et15St008_002599	8.47489	2.74631	0.00225904	0.00681681
ET52B_002547	5.8858	-2.7423	2.89e-05	0.000228903	Et15St008_002607	5.68837	-1.49126	0.00379953	0.0103037
ET52B_002548	6.23748	1.8089	0.000497244	0.00186753	Et15St008_002608	4.40555	2.48176	0.0035295	0.00970943
ET52B_002549	6.83925	-2.36321	0.00486434	0.0112344	Et15St008_002609	5.65598	1.34047	0.0244008	0.0457816
ET52B_002554	6.41616	1.97227	0.000543308	0.00200516	Et15St008_002610	6.63549	-1.92721	0.000326467	0.00155858
ET52B_002556	2.42635	2.47249	0.00837091	0.0175553	Et15St008_002613	5.32362	2.86959	0.000128545	0.000770916
ET52B_002557	3.27909	2.32604	0.00563885	0.012661	Et15St008_002614	4.89403	-1.62367	0.00659475	0.0159791
ET52B_002558	5.18849	2.83591	0.000681519	0.00238916	Et15St008_002615	10.602	3.02766	0.0018238	0.00575628
ET52B_002560	5.59355	-2.95928	0.000286298	0.00123574	Et15St008_002617	8.66122	2.03126	0.00721943	0.0171499
ET52B_002563	5.44309	1.54294	0.0228492	0.0404712	Et15St008_002619	5.53989	-2.5927	0.0002051	0.00110426
ET52B_002572	5.27798	1.43689	0.0175589	0.0324468	Et15St008_002622	7.26307	2.35831	0.00658418	0.015968
ET52B_002573	7.022	2.61845	1.2e-05	0.000125126	Et15St008_002623	6.57403	-1.9762	0.000181894	0.00100559
ET52B_002574	6.28259	1.75245	0.00364093	0.00886964	Et15St008_002625	7.42357	1.88775	0.000158228	0.000899363
ET52B_002576	4.96715	2.77844	0.000352734	0.00143122	Et15St008_002628	8.6747	5.5263	4.62e-05	0.000361695
ET52B_002577	5.28157	3.50186	0.000102185	0.000579941	Et15St008_002631	3.28554	-5.56483	0.000342291	0.00161803
ET52B_002579	4.2886	2.51061	0.000951256	0.00309992	Et15St008_002636	1.3517	-257.637	5.33e-08	4.66e-06
ET52B_002580	7.42095	-1.79042	0.00110833	0.00349612	Et15St008_002638	4.84855	-242.823	0.00604579	0.014919
ET52B_002581	8.30054	1.3923	0.0209455	0.0376898	Et15St008_002639	0.0714547	-17.8236	0.000428461	0.00191553
ET52B_002585	3.81564	2.88335	0.00221631	0.00600165	Et15St008_002642	5.95411	-20.9163	0.00051135	0.002185
ET52B_002589	7.54371	1.46731	0.00977848	0.0198827	Et15St008_002643	0.841103	-126.94	1.79e-07	6.6e-06
ET52B_002590	6.12754	-1.40331	0.0113776	0.0225265	Et15St008_002644	4.78174	-1.68832	0.0175381	0.0349643
ET52B_002594	3.87314	-6.27312	0.00120079	0.00372519	Et15St008_002645	8.14132	-6.87894	9.11e-05	0.000594675
ET52B_002595	5.30185	3.29198	0.000190296	0.000910658	Et15St008_002649	4.40791	7.47932	5.93e-05	0.000434791
ET52B_002597	4.55157	2.44532	0.000238525	0.0010777	Et15St008_002650	4.15901	7.83141	1.51e-05	0.000157993
ET52B_002599	4.26364	2.61834	0.00238611	0.00634744	Et15St008_002651	6.00934	-2.14854	8.83e-05	0.00058181
ET52B_002602	5.75157	-1.85833	0.00324218	0.00808387	Et15St008_002653	4.27089	-2.57876	0.000619799	0.00252752
ET52B_002604	6.4494	1.51241	0.0142648	0.0272597	Et15St008_002659	6.502	25.023	1.81e-07	6.6e-06
ET52B_002607	8.50174	1.81321	0.000571805	0.00208762	Et15St008_002664	5.02793	30.9228	0.000539493	0.00227103
ET52B_002609	5.24467	-1.46949	0.0169603	0.0315222	Et15St008_002665	6.38752	2.58687	0.000827713	0.00314161
ET52B_002610	7.7307	1.5021	0.015883	0.0298376	Et15St008_002666	3.59398	-5.28287	0.0066078	0.0159994
ET52B_002611	7.17954	1.74018	0.00385624	0.00925368	Et15St008_002667	5.34779	-5.05222	2.59e-05	0.000236592
ET52B_002617	1.6007	4.73125	0.00815423	0.0171842	Et15St008_002668	6.56063	-3.69998	5.41e-05	0.000407334
ET52B_002618	1.62929	7.92714	0.00515919	0.0118024	Et15St008_002669	5.75184	-1.62513	0.0180518	0.0357733
ET52B_002619	0.405229	9.48353	5.49e-05	0.000367988	Et15St008_002673	5.47754	-2.34518	0.0175868	0.0350342
ET52B_002621	1.41814	6.14993	0.000898399	0.00297223	Et15St008_002674	5.10873	-1.49314	0.00632473	0.0154997
ET52B_002623	4.0598	31.928	8.27e-08	5.34e-06	Et15St008_002675	7.88881	-2.35887	7.37e-05	0.000508728
ET52B_002624	3.77805	-4.76187	0.000443998	0.00170778	Et15St008_002677	8.83822	-1.58912	0.00401506	0.0107496
ET52B_002627	5.93739	-1.73506	0.010019	0.0202847	Et15St008_002678	8.57713	3.0041	0.000591446	0.00243891
ET52B_002631	6.43735	1.52065	0.0073706	0.0158073	Et15St008_002679	6.88162	-2.33583	0.00074691	0.00292216
ET52B_002632	4.03276	4.25249	0.000110249	0.000611067	Et15St008_002682	0.214834	-20.2121	0.000478354	0.00208433
ET52B_002633	5.95189	1.61941	0.0114174	0.0225783	Et15St008_002683	6.49204	1.99602	0.00034896	0.00163828
ET52B_002634	5.42982	-1.69699	0.00677931	0.0147619	Et15St008_002685	7.62425	-2.13646	0.00723076	0.0171689
ET52B_002635	0.675931	-7.38005	0.00343485	0.00847133	Et15St008_002689	4.04147	-10.9734	0.00117716	0.00412886
ET52B_002636	6.3034	1.79082	0.00091803	0.00302633	Et15St008_002690	2.16747	4.26097	0.0103127	0.0227223
ET52B_002638	5.42317	1.67116	0.00185423	0.00521269	Et15St008_002695	0.264935	5.17836	0.000158122	0.000899253
ET52B_002640	-0.656461	-7.09383	0.000784287	0.00267039	Et15St008_002696	6.09083	3.94778	2.37e-05	0.000220813
ET52B_002642	6.45418	-1.57382	0.00251235	0.00661254	Et15St008_002697	9.43426	1.34784	0.0138164	0.0287633
ET52B_002643	4.8342	-1.65344	0.0147463	0.0280304	Et15St008_002700	5.03763	1.71076	0.00875487	0.0199808
ET52B_002644	6.86894	3.4078	4.48e-05	0.000314685	Et15St008_002703	-0.795337	-13.1329	2.19e-05	0.000206484
ET52B_002651	6.54251	-2.37236	5.1e-05	0.000347668	Et15St008_002704	4.82053	2.61162	0.0210762	0.0406419
ET52B_002652	4.5464	-2.49881	0.00208253	0.00571245	Et15St008_002710	5.75911	2.92867	8.67e-05	0.000576171
ET52B_002654	1.40374	2.97396	0.00999528	0.0202532	Et15St008_002715	9.50104	2.89452	0.00212151	0.00648004
ET52B_002656	3.53401	23.6237	6.45e-06	8.41e-05	Et15St008_002716	3.59143	4.66258	0.00890211	0.0202424
ET52B_002660	7.1139	-3.40461	1.74e-06	3.48e-05	Et15St008_002717	4.23009	146.183	7.88e-07	1.79e-05
ET52B_002661	3.83411	-2.06385	0.00492242	0.01136	Et15St008_002726	0.103436	-17.3198	0.00072857	0.00285884
ET52B_002663	1.92955	-199.277	3.48e-07	1.27e-05	Et15St008_002730	-0.0425454	-14.1466	0.000897445	0.00334473
ET52B_002665	6.13174	1.52591	0.0176965	0.0326465	Et15St008_002731	6.76532	3.66975	0.000473512	0.00207199
ET52B_002668	3.53361	-4.32984	7.89e-05	0.000483867	Et15St008_002732	7.53511	-3.42789	0.00867019	0.0198063
ET52B_002669	5.47821	-1.87539	0.00150271	0.00443501	Et15St008_002733	6.536	1.96309	0.000271517	0.00135956
ET52B_002671	3.82252	-2.19472	0.0131367	0.0254076	Et15St008_002734	0.487387	-12.0359	0.00125317	0.00433185
ET52B_002672	2.01177	-4.1567	0.00331706	0.00822105	Et15St008_002735	3.96466	25.8182	2.35e-05	0.000219673
ET52B_002673	7.26444	1.60803	0.0102898	0.0207318	Et15St008_002737	4.77064	-1.5404	0.0184145	0.0363459
ET52B_002686	6.1988	3.30238	0.0217633	0.0389221	Et15St008_002738	4.1397	25.6877	1.74e-06	3.08e-05
ET52B_002687	2.5907	-3.04464	0.00523677	0.0119457	Et15St008_002739	3.78873	2.61569	0.0165063	0.0332676
ET52B_002688	6.57046	-2.31181	0.00261455	0.00682123	Et15St008_002740	6.14996	-2.08179	0.00865268	0.0197707
ET52B_002689	5.42511	-1.75445	0.00209394	0.00573344	Et15St008_002741	5.05802	8.03605	0.00082986	0.00314285
ET52B_002690	3.18255	-1.9754	0.0216841	0.0388223	Et15St008_002744	1.98642	-138.394	0.000321789	0.00154594
ET52B_002691	6.11737	1.63729	0.00133345	0.00403727	Et15St008_002746	4.98652	9.64922	3.44e-06	5.07e-05
ET52B_002693	5.0375	50.4724	1.16e-09	6.43e-07	Et15St008_002747	4.27767	-3.80028	0.000784015	0.00302142
ET52B_002695	6.27077	2.07055	0.00591116	0.0131478	Et15St008_002752	2.02784	7.18576	0.00010429	0.000652341
ET52B_002698	7.04082	-56.3095	5.81e-10	4.82e-07	Et15St008_002753	6.25756	-21.4079	0.000375909	0.00173244
ET52B_002701	4.36103	-13.6556	0.00026184	0.0011578	Et15St008_002754	7.49667	-15.4242	2.29e-05	0.00021535
ET52B_002702	7.47728	-57.7067	1.03e-06	2.52e-05	Et15St008_002755	7.32151	1.60429	0.00116894	0.00410562
ET52B_002703	1.49866	9.58885	0.000284389	0.00122857	Et15St008_002758	7.66407	11.755	1.52e-07	6.08e-06
ET52B_002707	6.09664	-1.70771	0.00540394	0.0122357	Et15St008_002759	2.89101	-2.06732	0.00705637	0.0168207
ET52B_002711	3.29318	-4.17209	0.00230887	0.00619164	Et15St008_002762	5.6392	3.84103	0.000365213	0.00169223
ET52B_002722	5.4891	3.09701	2.08e-05	0.000180933	Et15St008_002763	7.34186	-2.10834	0.000135582	0.000802972
ET52B_002723	4.68465	2.15097	0.000880355	0.00292443	Et15St008_002767	4.19802	-1.98932	0.0256575	0.0477602
ET52B_002724	6.46802	1.48951	0.0117355	0.0230834	Et15St008_002771	3.12671	11.9928	1.71e-05	0.000173197
ET52B_002725	3.65215	25.2347	0.00134094	0.00405641	Et15St008_002776	3.81687	2.99836	0.00315461	0.00887475
ET52B_002726	4.842	-2.11947	0.000302811	0.00128747	Et15St008_002778	4.34264	3.37887	0.01082	0.0236882
ET52B_002729	5.17251	2.45552	0.00311286	0.00783253	Et15St008_002783	6.20656	2.73974	0.00242443	0.00720615
ET52B_002730	4.37802	2.84163	0.000884954	0.0029348	Et15St008_002784	6.11693	101.073	1.27e-07	5.68e-06
ET52B_002732	9.19526	3.33896	1.61e-05	0.000154574	Et15St008_002785	6.26226	67.1647	3.37e-06	5.01e-05
ET52B_002734	7.41096	-3.89213	1.94e-05	0.000173298	Et15St008_002789	6.27851	-2.07389	0.0185198	0.0365187
ET52B_002735	5.13471	-1.86864	0.0267574	0.0463457	Et15St008_002790	4.14388	3.65904	0.00022966	0.00119952
ET52B_002738	5.70488	-1.37944	0.0273158	0.0471815	Et15St008_002791	5.73115	-1.6911	0.00778127	0.0181869
ET52B_002740	6.91053	6.17257	6.26e-05	0.000407823	Et15St008_002793	5.03555	3.4985	7.61e-05	0.000521374
ET52B_002743	5.5549	3.02653	0.00181083	0.00512252	Et15St008_002795	6.5839	-1.48426	0.00170154	0.00544483
ET52B_002744	8.41119	1.79207	0.00570244	0.0127778	Et15St008_002796	6.93652	-3.20406	0.000234173	0.00121447
ET52B_002747	7.06846	2.43391	0.0019171	0.00535013	Et15St008_002797	9.13443	-1.39317	0.00954584	0.0213615
ET52B_002748	5.96934	-1.85195	0.00586	0.0130611	Et15St008_002799	5.21827	-2.17327	0.00212167	0.00648004
ET52B_002750	4.35197	-1.48661	0.0291662	0.0498068	Et15St008_002801	4.87923	-14.5427	0.000412505	0.0018579
ET52B_002751	5.18215	-1.93272	0.00114991	0.00359628	Et15St008_002802	5.70509	-168.731	0.00970466	0.0216355
ET52B_002753	7.97157	2.25788	9.45e-05	0.000547654	Et15St008_002807	5.73858	3.55993	0.0160071	0.0324455
ET52B_002754	6.87202	2.21373	0.000176715	0.000864389	Et15St008_002808	6.16585	1.9013	0.00189638	0.00593628
ET52B_002759	6.19263	-24.4505	2.56e-09	8.77e-07	Et15St008_002812	6.62579	-1.93916	0.00722389	0.0171565
ET52B_002760	6.64282	-13.5164	1.43e-06	3.1e-05	Et15St008_002813	6.04172	2.64415	0.000371094	0.00171409
ET52B_002761	4.09597	-7.47783	6.31e-07	1.81e-05	Et15St008_002817	5.45005	-2.21012	0.000440871	0.00195406
ET52B_002762	10.3965	-4.73907	2.07e-05	0.000180933	Et15St008_002819	4.77866	-2.07137	0.0210706	0.0406387
ET52B_002764	9.0243	5.53655	4.73e-06	6.94e-05	Et15St008_002821	1.2323	-218.334	6.12e-08	4.81e-06
ET52B_002765	3.49902	2.91134	0.000711401	0.00246869	Et15St008_002822	4.86134	6.5218	2.95e-05	0.000262132
ET52B_002769	5.85256	2.18187	0.000111359	0.000615846	Et15St008_002823	4.52525	2.4502	0.000772013	0.00298745
ET52B_002771	2.28785	-3.31194	0.0132203	0.0255445	Et15St008_002824	5.84591	1.98383	0.00346322	0.00956086
ET52B_002773	6.5126	-12.0184	1.17e-05	0.000123449	Et15St008_002827	7.00704	-13.3357	1.12e-05	0.000126036
ET52B_002775	-0.0208143	-8.27756	0.00675137	0.0147108	Et15St008_002828	2.53877	2.77667	0.00975953	0.0217218
ET52B_002776	7.53746	-5.05146	1.59e-07	8.2e-06	Et15St008_002830	3.58156	187.801	3.73e-07	1.02e-05
ET52B_002777	6.26489	-12.8307	9.3e-08	5.54e-06	Et15St008_002831	5.67401	1.61369	0.00194276	0.00604654
ET52B_002780	2.07636	4.40911	0.000254415	0.00113257	Et15St008_002841	4.91631	3.85149	2.71e-05	0.000245401
ET52B_002784	5.21274	-2.23191	0.000297265	0.0012704	Et15St008_002844	6.69102	-1.54375	0.00207417	0.0063709
ET52B_002785	3.40902	-2.81323	0.000691169	0.00241618	Et15St008_002849	7.41119	1.48859	0.00328273	0.00913051
ET52B_002786	4.87434	-3.55618	0.000164221	0.000817737	Et15St008_002851	5.74556	-1.6222	0.00194516	0.00605037
ET52B_002790	5.5635	1.88887	0.00605142	0.0134058	Et15St008_002855	4.66243	-4.56856	0.00234937	0.0070216
ET52B_002793	7.22036	18.5243	2.13e-06	4.01e-05	Et15St008_002856	1.54867	-69.1209	0.000919307	0.00340649
ET52B_002794	5.20513	2.50488	0.000145652	0.000753558	Et15St008_002857	-0.213198	-29.4337	2.45e-07	7.91e-06
ET52B_002799	5.80483	-3.19462	0.000118408	0.000645855	Et15St008_002858	4.78576	1.74264	0.023759	0.0448007
ET52B_002800	7.03807	-1.69413	0.0088321	0.0182873	Et15St008_002859	6.6188	2.2174	0.000139199	0.000817311
ET52B_002801	6.51059	2.54852	0.00448066	0.0104805	Et15St008_002861	6.24662	-1.55894	0.0016945	0.00542968
ET52B_002802	3.10681	5.40646	0.000874571	0.00291007	Et15St008_002862	5.51872	2.17982	0.00291391	0.00835501
ET52B_002810	4.63113	2.06866	0.00214979	0.00585819	Et15St008_002863	6.11036	1.39095	0.013715	0.028604
ET52B_002811	5.85004	-1.75513	0.00152857	0.00449136	Et15St008_002865	5.50857	3.32734	0.0162446	0.0328365
ET52B_002815	6.06418	-1.60676	0.00290982	0.00743828	Et15St008_002867	2.79271	6.16658	0.000110482	0.000683791
ET52B_002816	6.34395	1.40269	0.0210503	0.0378418	Et15St008_002868	4.12073	2.30404	0.00157125	0.0051256
ET52B_002821	4.21723	4.05737	6.07e-05	0.000398934	Et15St008_002869	1.47603	16.8119	0.00249875	0.00739719
ET52B_002822	4.74171	2.00803	0.00349669	0.00858565	Et15St008_002870	3.60883	7.73632	0.000872848	0.00327437
ET52B_002823	5.7022	-1.57399	0.0082884	0.0174189	Et15St008_002871	4.27133	15.6958	0.000222769	0.00117184
ET52B_002824	5.08141	2.99436	2.09e-05	0.000181201	Et15St008_002872	2.14885	41.6362	0.00105617	0.00379492
ET52B_002841	-0.113255	-5.47279	0.0131854	0.0254871	Et15St008_002874	7.12693	2.77091	0.00607202	0.0149694
ET52B_002842	0.542287	-13.7199	0.00358245	0.00875505	Et15St008_002875	3.55068	38.5658	2.59e-05	0.000236597
ET52B_002843	2.75607	2.14499	0.0286723	0.0490982	Et15St008_002878	4.60563	-2.13988	0.0215826	0.0413938
ET52B_002844	-0.538678	-14.4443	0.000153801	0.000782294	Et15St008_002880	4.47178	-2.66515	0.00120468	0.00420163
ET52B_002845	0.862081	-100.702	4.5e-06	6.74e-05	Et15St008_002882	2.68135	2.43926	0.00773434	0.0181059
ET52B_002847	2.97631	-3.12112	0.00500547	0.011517	Et15St008_002883	3.63169	4.63948	0.00357457	0.00979941
ET52B_002848	6.32921	-1.76026	0.00504658	0.0115935	Et15St008_002887	5.42829	-2.91679	0.000643059	0.00260485
ET52B_002849	2.69782	-26.0149	0.000155298	0.000787491	Et15St008_002889	3.43173	82.3525	0.00115147	0.00406037
ET52B_002851	-0.536109	-14.4959	0.0004317	0.00166946	Et15St008_002891	5.2256	-4.18431	0.00658555	0.015968
ET52B_002852	0.987397	-119.808	1.29e-05	0.000131126	Et15St008_002892	5.89656	-2.10714	0.0001852	0.00102004
ET52B_002853	-0.151235	-24.715	0.000236251	0.00107083	Et15St008_002893	6.79499	3.66722	0.000190613	0.00104316
ET52B_002854	1.29376	-183.203	4.18e-06	6.45e-05	Et15St008_002896	6.15182	7.66701	1.29e-06	2.47e-05
ET52B_002856	1.35656	-70.0159	7.51e-05	0.000466597	Et15St008_002904	4.9406	1.60026	0.0181312	0.0358828
ET52B_002857	0.550121	-37.7846	3.2e-05	0.000246348	Et15St008_002905	6.37455	1.68794	0.00228115	0.00687144
ET52B_002858	2.75794	-5.09068	0.0053303	0.012102	Et15St008_002906	5.4925	-2.19074	0.000171571	0.000956215
ET52B_002859	1.759	-45.1442	0.000148202	0.00076268	Et15St008_002919	4.5909	-2.07286	0.00158873	0.00516464
ET52B_002860	0.252419	-43.2499	3.02e-05	0.000235744	Et15St008_002923	5.35462	-2.59176	0.000666054	0.0026707
ET52B_002862	0.314504	-47.1372	3.09e-05	0.000240543	Et15St008_002924	6.3911	2.54986	0.000625513	0.0025463
ET52B_002863	0.858065	-100.143	4.48e-06	6.74e-05	Et15St008_002927	3.78899	7.29803	4.02e-05	0.000327796
ET52B_002864	-0.436184	-16.6496	0.000301622	0.00128351	Et15St008_002928	3.95509	3.00031	0.00331805	0.00921383
ET52B_002865	-0.377206	-18.0681	0.0001218	0.000659296	Et15St008_002929	4.58102	11.9743	2.04e-06	3.46e-05
ET52B_002866	2.39373	-77.7198	0.000299985	0.00127928	Et15St008_002930	5.90234	-2.63598	0.00517647	0.0131532
ET52B_002867	2.27422	-713.234	2.29e-07	9.86e-06	Et15St008_002932	9.17924	2.83606	0.000100756	0.000638558
ET52B_002868	0.489386	-60.0693	3.67e-06	5.91e-05	Et15St008_002938	2.40356	3.76051	0.0254346	0.0473624
ET52B_002869	1.5871	-57.7999	5.92e-06	7.98e-05	Et15St008_002939	5.90416	2.28775	0.000123573	0.000748272
ET52B_002870	0.133194	-21.1983	1.81e-05	0.000166914	Et15St008_002940	5.18588	-5.27519	4.01e-05	0.00032736
ET52B_002871	1.37111	-203.941	1.35e-06	2.97e-05	Et15St008_002942	3.24254	-1.6664	0.0213234	0.041011
ET52B_002872	-0.00767228	-30.1574	4.8e-05	0.000332908	Et15St008_002943	5.2394	2.74961	0.000419175	0.001883
ET52B_002875	2.08318	-6.65827	0.00217344	0.00591245	Et15St008_002946	-1.12202	-8.34986	1.24e-06	2.39e-05
ET52B_002877	1.90869	-429.694	4.93e-07	1.56e-05	Et15St008_002948	4.59644	4.00619	4.84e-05	0.00037464
ET52B_002878	-0.0610314	-28.0071	0.000102041	0.000579786	Et15St008_002950	5.94535	-3.01657	8.15e-06	9.91e-05
ET52B_002880	0.924062	-109.737	3.13e-06	5.23e-05	Et15St008_002959	3.9385	-4.25788	0.00455086	0.0118763
ET52B_002881	0.110135	-35.5076	4.12e-05	0.000297385	Et15St008_002961	7.27576	1.92832	0.000244736	0.00125786
ET52B_002882	0.321826	-47.6181	7.18e-06	8.97e-05	Et15St008_002963	5.29904	1.63119	0.00290332	0.00832925
ET52B_002883	-0.0339032	-29.0805	9.74e-05	0.000559453	Et15St008_002964	3.25697	-3.38355	0.000656562	0.00264086
ET52B_002884	-0.249986	-21.553	0.000316224	0.00132803	Et15St008_002965	9.69482	-6.13666	0.000115655	0.00071069
ET52B_002887	0.377414	-51.4327	1.27e-05	0.000129812	Et15St008_002968	6.10207	-7.95217	5.09e-06	6.85e-05
ET52B_002889	1.76602	-122.261	3.64e-06	5.87e-05	Et15St008_002970	5.22111	1.94368	0.00470911	0.0122143
ET52B_002890	0.62719	-72.7143	2.83e-05	0.00022533	Et15St008_002973	6.03463	-2.02403	0.000395425	0.00180303
ET52B_002895	-0.108139	-15.7339	0.000166522	0.000827538	Et15St008_002974	12.0629	3.48883	0.00131872	0.00450878
ET52B_002901	-0.226224	-12.8798	0.000663721	0.00233996	Et15St008_002975	4.49415	2.07402	0.00192733	0.00601671
ET52B_002902	7.95037	-1.34873	0.0256628	0.0447065	Et15St008_002976	6.6077	4.08269	0.000221248	0.00116771
ET52B_002903	2.86527	-296.725	1.59e-05	0.000153404	Et15St008_002977	6.26331	13.9875	2.72e-07	8.33e-06
ET52B_002906	2.48283	-13.5702	0.00130049	0.00395676	Et15St008_002978	4.27214	86.2463	1.42e-07	5.92e-06
ET52B_002907	-0.346809	-18.8457	8.7e-05	0.000514413	Et15St008_002979	5.22437	-1.58248	0.00298134	0.0085081
ET52B_002908	0.414555	-54.1502	8.68e-06	0.000103176	Et15St008_002981	5.83014	-2.00293	0.0203428	0.0394565
ET52B_002909	-0.256715	-21.3528	0.000148699	0.000763854	Et15St008_002982	7.18395	3.27855	2.99e-06	4.6e-05
ET52B_002910	5.57812	-1.7246	0.006821	0.0148333	Et15St008_002983	-0.384684	-23.206	8.83e-07	1.91e-05
ET52B_002912	-0.717331	-11.2755	0.000317662	0.00133014	Et15St008_002986	4.934	-1.79396	0.0104411	0.022961
ET52B_002915	3.15928	-2.66214	0.00667245	0.0145611	Et15St008_002987	-0.44591	-21.3176	8.92e-07	1.92e-05
ET52B_002917	2.79549	-7.4973	0.0010944	0.00346427	Et15St008_002988	6.06407	-1.65955	0.00510127	0.013012
ET52B_002919	-0.348889	-18.7915	0.000105048	0.000592138	Et15St008_002993	9.04015	2.86163	3.38e-05	0.000290108
ET52B_002921	6.25472	-2.42982	2.42e-05	0.00020071	Et15St008_002994	3.45631	1.94143	0.0106068	0.0232659
ET52B_002922	2.36759	-34.2149	0.000972131	0.00315451	Et15St008_002997	6.09118	-1.53459	0.0220075	0.0420677
ET52B_002923	0.989803	-120.208	1.48e-06	3.16e-05	Et15St008_002999	4.13229	-2.80711	0.00346344	0.00956086
ET52B_002926	-0.843499	-9.46622	0.000443165	0.00170563	Et15St008_003000	5.5584	-34.7476	0.000813009	0.00310298
ET52B_002927	1.50989	-247.204	5.25e-07	1.62e-05	Et15St008_003001	6.70025	-1.78777	0.00212206	0.00648004
ET52B_002928	1.52962	-28.334	0.000898631	0.00297223	Et15St008_003004	6.0411	-2.43238	0.000866599	0.00325448
ET52B_002929	4.15086	-10.2262	7.11e-07	1.95e-05	Et15St008_003005	7.65005	-34.8235	0.00133953	0.00455872
ET52B_002931	3.42731	-2.78489	0.0158938	0.0298467	Et15St008_003008	5.44005	-2.96348	5.47e-05	0.000410612
ET52B_002933	0.201512	-23.3041	7.53e-05	0.000467536	Et15St008_003009	3.02355	-3.80169	0.00352739	0.00970799
ET52B_002934	-0.458142	-16.1504	0.000342249	0.00139895	Et15St008_003010	7.63424	-2.61183	0.0070811	0.016868
ET52B_002936	0.971064	-117.126	3.85e-06	6.07e-05	Et15St008_003011	8.80751	-2.09788	0.000247434	0.00126543
ET52B_002938	4.66954	-3.99882	7.88e-05	0.000483656	Et15St008_003012	3.68203	-4.87337	0.00130382	0.00447117
ET52B_002939	2.05552	-30.529	0.00243852	0.00646784	Et15St008_003014	8.33747	-2.27423	0.00308892	0.00874726
ET52B_002940	6.67168	2.06643	0.0141339	0.027042	Et15St008_003015	-1.04512	-9.28924	3.43e-06	5.06e-05
ET52B_002949	3.81657	2.46799	0.00375593	0.00908087	Et15St008_003016	2.38147	-1073.96	1.99e-08	4.45e-06
ET52B_002950	5.49526	6.73291	4.7e-07	1.5e-05	Et15St008_003017	3.5574	-541.759	0.000769988	0.00298205
ET52B_002951	1.00444	5.58213	0.000446835	0.00171457	Et15St008_003021	4.56266	-210.356	0.00221555	0.00671311
ET52B_002952	1.43727	2.86144	0.00591848	0.0131611	Et15St008_003025	6.04306	1.64206	0.0055856	0.0140196
ET52B_002953	2.50302	4.95959	0.00013369	0.000705612	Et15St008_003026	2.96695	3.23071	0.000518379	0.0022074
ET52B_002954	1.79804	15.3557	1.97e-05	0.000174505	Et15St008_003027	5.9856	1.51455	0.00424813	0.0112335
ET52B_002961	6.3683	1.51656	0.011173	0.0221869	Et15St008_003028	6.03099	-2.37513	0.00327556	0.0091155
ET52B_002962	5.3961	-1.65215	0.0121645	0.0237629	Et15St008_003032	2.88099	97.7682	2.03e-06	3.45e-05
ET52B_002965	5.09979	10.5879	4.08e-07	1.4e-05	Et15St008_003033	3.90594	158.171	1.35e-07	5.77e-06
ET52B_002966	6.21145	5.27159	0.000158423	0.00079805	Et15St008_003045	7.01577	-1.60317	0.0139877	0.0290309
ET52B_002968	6.92479	-2.19232	0.0239843	0.0421664	Et15St008_003046	4.96914	-3.85874	3.55e-05	0.000301379
ET52B_002970	1.30565	-42.8137	0.000180088	0.000876135	Et15St008_003047	7.52657	2.60286	7e-06	8.82e-05
ET52B_002971	2.59384	-12.075	1.7e-06	3.43e-05	Et15St008_003048	0.346446	-63.9417	1.35e-07	5.77e-06
ET52B_002976	4.96561	-2.52455	0.00649447	0.0142509	Et15St008_003050	5.26964	2.90002	0.00480133	0.0124129
ET52B_002978	2.47115	-23.1944	1.39e-05	0.000138185	Et15St008_003051	5.82235	-40.9264	6.8e-06	8.61e-05
ET52B_002979	5.00732	-5.32094	1.98e-05	0.000175016	Et15St008_003052	2.11273	-192.108	0.000131338	0.000782887
ET52B_002980	1.56513	-4.00463	0.00639717	0.0140697	Et15St008_003053	2.64513	-239.644	1.71e-05	0.000172939
ET52B_002981	0.789904	-6.24818	0.0108515	0.0216703	Et15St008_003054	2.70858	-71.5809	0.00100523	0.00365072
ET52B_002985	4.72485	2.12337	0.00763028	0.0162556	Et15St008_003056	3.25295	-52.7391	0.0057907	0.0143999
ET52B_002986	3.75408	2.86128	0.000551776	0.00202886	Et15St008_003058	0.862686	-24.4898	0.00458094	0.0119389
ET52B_002987	3.07543	-1.98723	0.0125614	0.0244471	Et15St008_003060	5.07914	2.13016	0.000191832	0.00104927
ET52B_002988	7.01294	4.35616	7.84e-07	2.08e-05	Et15St008_003063	-0.489	-7.61835	0.00335505	0.00929904
ET52B_002990	6.01787	4.39014	8.89e-07	2.27e-05	Et15St008_003068	4.83024	2.78738	0.000276386	0.00137792
ET52B_002991	5.79919	-5.68628	5.6e-05	0.000374317	Et15St008_003071	8.46262	-2.05423	0.00275012	0.00798472
ET52B_002992	6.96609	-2.75092	2.02e-05	0.000178053	Et15St008_003074	3.57922	-2.09347	0.0128386	0.0271166
ET52B_002993	7.04704	-15.645	8.84e-09	1.56e-06	Et15St008_003075	7.30144	5.352	5.94e-05	0.000434791
ET52B_002996	10.2471	11.5202	3.56e-07	1.29e-05	Et15St008_003078	4.75717	1.54393	0.0239641	0.0451216
ET52B_002997	4.2714	-47.6904	6.2e-06	8.22e-05	Et15St008_003082	7.89849	-2.99056	7.28e-05	0.000504823
ET52B_002999	3.43879	-2.59368	0.00364842	0.00888138	Et15St008_003085	7.2103	1.73985	0.00202152	0.00625015
ET52B_003001	5.80313	-118.361	3.47e-05	0.00026137	Et15St008_003088	7.42394	1.69903	0.00109856	0.00391583
ET52B_003005	4.53339	-2.07223	0.00288435	0.00738077	Et15St008_003090	3.41457	-4497.55	3.7e-09	4.45e-06
ET52B_003006	7.0618	-1.30331	0.0285918	0.0490026	Et15St008_003091	5.99868	-1.8318	0.000354838	0.00165607
ET52B_003007	5.8877	2.03788	0.000946295	0.00309185	Et15St008_003094	4.40199	-3.30169	0.000490805	0.00211976
ET52B_003009	4.61242	2.27829	0.025467	0.0444432	Et15St008_003096	-0.147868	8.00915	0.00165357	0.00533
ET52B_003010	0.274551	4.82697	0.00294823	0.00751908	Et15St008_003098	0.306625	48.9663	3.56e-05	0.000301419
ET52B_003012	6.24652	-1.44642	0.0197202	0.0358088	Et15St008_003100	6.2739	-2.64818	0.000133265	0.000792895
ET52B_003014	4.74564	1.85345	0.012943	0.0250867	Et15St008_003103	3.37831	3.4739	0.0014078	0.00473279
ET52B_003015	3.21818	5.71223	0.00292437	0.00746781	Et15St008_003104	5.09208	120.721	1.87e-05	0.000184951
ET52B_003018	3.21165	4.38227	0.000453556	0.00173288	Et15St008_003108	3.35684	5.59576	0.0061282	0.0150791
ET52B_003020	4.71877	-4.57998	0.000672813	0.00236447	Et15St008_003111	5.4615	-2.29783	0.000208393	0.001115
ET52B_003021	6.95015	-3.01831	9.28e-06	0.000106536	Et15St008_003112	6.03523	-1.99738	0.000484945	0.00210396
ET52B_003022	7.24922	-2.02254	0.000398358	0.00157023	Et15St008_003123	7.99964	1.98432	0.00100541	0.00365072
ET52B_003023	4.61484	-3.047	0.000140188	0.000730993	Et15St008_003124	2.79894	2.0423	0.0116298	0.0250826
ET52B_003024	6.8367	2.82467	0.000827027	0.00277507	Et15St008_003125	7.46772	2.26561	0.00188897	0.00591845
ET52B_003029	6.83146	3.64221	1.81e-06	3.56e-05	Et15St008_003126	1.47414	-14.8412	0.00698634	0.0166968
ET52B_003030	4.99125	-4.55941	4.8e-05	0.000332908	Et15St008_003127	4.35632	-4.82652	0.000206873	0.00110917
ET52B_003032	6.89648	1.70657	0.00318514	0.00798613	Et15St008_003130	3.68741	8.68638	6.8e-05	0.000479378
ET52B_003035	5.2137	1.96287	0.00152196	0.00448121	Et15St008_003136	6.11945	-26.8192	0.000281061	0.00139509
ET52B_003037	4.07973	1.79701	0.0105181	0.0211019	Et15St008_003139	6.2038	-1.70703	0.0158593	0.0322094
ET52B_003038	3.9028	-3.39765	0.000693162	0.00242144	Et15St008_003148	7.6988	-1.84361	0.00785372	0.0183105
ET52B_003046	3.59354	7.06059	6.21e-06	8.22e-05	Et15St008_003151	5.86569	11.898	0.000509267	0.0021785
ET52B_003047	2.66661	-46.2768	2.24e-07	9.81e-06	Et15St008_003152	6.62448	-1.50427	0.00485276	0.0125144
ET52B_003050	-0.413349	-3.98716	0.0100909	0.020413	Et15St008_003153	5.73715	-4.04582	0.00271352	0.00791027
ET52B_003052	6.25837	-4.58211	4.48e-06	6.74e-05	Et15St008_003154	4.02758	-1.72317	0.00774298	0.018118
ET52B_003054	2.18482	2.13937	0.0155473	0.0293066	Et15St008_003155	7.64808	-3.04749	0.00192893	0.00601987
ET52B_003055	0.515021	-10.8782	0.00715593	0.0154334	Et15St008_003157	5.23907	3.3474	4.04e-05	0.000328695
ET52B_003056	4.11119	-97.3907	2.6e-06	4.57e-05	Et15St008_003160	7.99034	7.82237	6.18e-05	0.000447846
ET52B_003058	5.74204	-2.04706	0.000506375	0.00189325	Et15St008_003161	7.83129	1.8485	0.000602545	0.00247183
ET52B_003060	5.54062	30.9462	1.16e-06	2.67e-05	Et15St008_003162	4.86061	-3.23278	0.00824596	0.0190697
ET52B_003064	5.18976	-4.75851	1.14e-05	0.000121535	Et15St008_003163	0.142701	-18.2887	0.000701502	0.00278573
ET52B_003065	5.70284	-2.00889	0.000376214	0.00150259	Et15St008_003166	5.34772	1.94767	0.000584273	0.00241902
ET52B_003066	8.3086	2.46054	0.000928655	0.00305428	Et15St008_003169	-0.957266	-10.4923	4.24e-06	5.91e-05
ET52B_003070	6.95273	2.57833	0.000154264	0.000783849	Et15St008_003170	-0.826885	-12.571	1.67e-06	2.98e-05
ET52B_003071	5.12138	-1.48106	0.0111749	0.0221869	Et15St008_003171	0.891472	-136.12	1.5e-06	2.76e-05
ET52B_003072	5.42948	3.39116	0.000348685	0.00142045	Et15St008_003172	-0.02641	-38.1331	4.56e-06	6.3e-05
ET52B_003075	2.5761	2.77837	0.00155863	0.00455546	Et15St008_003174	7.9131	2.29147	0.00448639	0.0117341
ET52B_003077	0.917177	25.0448	4.89e-05	0.000336968	Et15St008_003175	7.81396	-1.74417	0.000192987	0.00105447
ET52B_003080	4.14969	-3.79855	9.79e-05	0.000561339	Et15St008_003178	9.07528	-1.89698	0.00047824	0.00208433
ET52B_003082	4.21519	-2.43197	0.0045156	0.0105558	Et15St008_003181	4.62273	-16.3722	4.82e-06	6.56e-05
ET52B_003084	3.34526	1.7895	0.0193153	0.0351827	Et15St008_003182	2.7723	-3.72149	0.00261765	0.00768735
ET52B_003087	6.41549	-4.61506	6.8e-05	0.00043106	Et15St008_003185	6.02601	1.83738	0.0004654	0.00204344
ET52B_003090	6.97883	-1.528	0.00731056	0.0156989	Et15St008_003188	1.73253	43.6056	0.010876	0.0237824
ET52B_003091	4.6818	2.11216	0.00175001	0.00498937	Et15St008_003192	5.36792	-2.07676	0.000319404	0.0015352
ET52B_003092	0.711047	-11.1152	0.000643839	0.00228933	Et15St008_003196	6.31567	-2.073	0.000631968	0.00256698
ET52B_003093	7.31122	-1.51793	0.0153483	0.0289754	Et15St008_003202	7.7237	2.69596	0.000103748	0.000649527
ET52B_003094	8.55509	-11.9321	1.5e-05	0.000147049	Et15St008_003203	0.752812	-7.84677	0.0207366	0.0400996
ET52B_003095	8.85321	-4.16604	0.00116798	0.00364271	Et15St008_003205	3.67354	5.80293	0.000657616	0.00264406
ET52B_003097	4.19274	-2.21939	0.0101358	0.0204671	Et15St008_003206	3.68269	3.78998	0.000124695	0.000754095
ET52B_003099	2.88591	-3.50221	0.000831398	0.00278786	Et15St008_003208	6.33724	-1.55436	0.0154935	0.0316158
ET52B_003100	3.63519	8.17644	2.19e-05	0.000186928	Et15St008_003209	6.21328	-1.50802	0.00800421	0.0185941
ET52B_003101	6.58267	12.9432	7.04e-07	1.94e-05	Et15St008_003210	5.92441	1.37524	0.0205554	0.0398165
ET52B_003103	5.73849	-1.4999	0.0196703	0.0357377	Et15St008_003214	1.37028	-264.357	7.07e-08	4.87e-06
ET52B_003106	4.5385	-3.46684	0.000451226	0.00172597	Et15St008_003215	1.81847	-3.25447	0.00509032	0.012991
ET52B_003107	1.18737	5.09815	0.000373852	0.00149496	Et15St008_003217	5.90235	-2.52732	0.00290016	0.00832837
ET52B_003108	4.00156	-2.57406	0.00230066	0.00618113	Et15St008_003218	3.73169	-5.58649	0.000952039	0.00349597
ET52B_003109	2.89951	-1697.04	1.33e-10	3.19e-07	Et15St008_003220	9.86049	2.67929	4.48e-05	0.000355108
ET52B_003110	4.26826	-2.77481	0.00349165	0.00857797	Et15St008_003221	6.73035	1.65968	0.00027909	0.00138804
ET52B_003111	1.43791	-3.98892	0.0192897	0.0351425	Et15St008_003222	8.06319	2.02883	0.000795525	0.00305549
ET52B_003115	8.59678	-4.22687	3.36e-05	0.000255915	Et15St008_003225	4.22521	-9.34274	0.00532408	0.0134626
ET52B_003119	5.50532	-1.46788	0.024154	0.0424273	Et15St008_003229	1.16109	13.4425	0.000803434	0.00307784
ET52B_003121	3.24266	1.92192	0.0281967	0.0484338	Et15St008_003232	6.59547	-2.07862	0.000222452	0.00117166
ET52B_003124	2.26115	2.36551	0.00317451	0.00796348	Et15St008_003234	4.20648	-3.65918	0.0206777	0.0400082
ET52B_003125	4.49117	2.07723	0.00144784	0.00431162	Et15St008_003237	5.64015	-1.65345	0.00136766	0.00462695
ET52B_003128	5.87314	19.2787	4.92e-07	1.56e-05	Et15St008_003239	6.0219	-1.65392	0.0154235	0.0315117
ET52B_003132	4.13211	-2.56975	0.0086943	0.0180772	Et15St008_003241	6.06457	-23.1818	1.91e-05	0.000187255
ET52B_003133	5.87174	-8.10597	3.34e-07	1.24e-05	Et15St008_003242	5.17901	-2.21054	0.000173298	0.000963751
ET52B_003134	4.99389	-3.92653	1.14e-05	0.000121535	Et15St008_003243	4.46415	-4.61843	0.00845207	0.019459
ET52B_003139	7.83852	2.19327	0.000202975	0.000953898	Et15St008_003244	5.06698	4.5523	0.000416652	0.00187437
ET52B_003141	4.46414	1.80599	0.00372368	0.00902702	Et15St008_003248	5.09368	3.97319	0.000210982	0.00112651
ET52B_003142	4.11903	-2.3263	0.00612224	0.0135416	Et15St008_003250	2.67041	2.03445	0.00927646	0.0208724
ET52B_003146	4.95045	-2.87994	0.000254234	0.00113257	Et15St008_003252	6.36997	2.61519	2.54e-05	0.000233232
ET52B_003148	4.9386	-1.88318	0.00238107	0.00633814	Et15St008_003253	4.07105	-5.37333	0.0187218	0.0368183
ET52B_003151	5.02065	-2.40955	0.00252754	0.0066369	Et15St008_003254	4.92883	-1.81377	0.00794799	0.0185003
ET52B_003153	1.58905	-12.7836	0.0101221	0.0204529	Et15St008_003255	3.97173	6.77344	0.000258973	0.00131012
ET52B_003154	10.1257	-2.91704	0.00315354	0.00791488	Et15St008_003257	6.03496	-1.76784	0.00645596	0.0157353
ET52B_003155	5.98924	3.24123	7.73e-05	0.000476811	Et15St008_003261	3.64551	9.65661	0.000122522	0.000744877
ET52B_003156	3.44045	-4.21329	0.00206087	0.00566869	Et15St008_003262	4.31295	-1.76281	0.0167461	0.0336756
ET52B_003158	2.5786	2.13031	0.0210509	0.0378418	Et15St008_003264	5.76436	1.90574	0.00290084	0.00832837
ET52B_003159	3.59686	9.77163	0.000169654	0.000838181	Et15St008_003265	6.59719	-3.00568	8.47e-06	0.000102017
ET52B_003160	7.49223	1.87094	0.0105395	0.0211407	Et15St008_003267	5.51096	-1.72292	0.00975607	0.0217188
ET52B_003165	3.31512	-3.26803	0.000698343	0.00243527	Et15St008_003268	0.704355	-16.2594	0.000849777	0.00320672
ET52B_003167	8.98133	3.00235	6.48e-05	0.000415905	Et15St008_003269	-0.981199	-10.1499	3.02e-05	0.00026609
ET52B_003170	6.23034	-1.94021	0.00229063	0.00616599	Et15St008_003271	5.87021	2.47668	0.00453233	0.0118362
ET52B_003171	7.79097	-2.26273	0.000327311	0.00135627	Et15St008_003278	-0.232456	-28.6583	2.31e-07	7.66e-06
ET52B_003172	5.47826	-2.51349	0.000573563	0.00209101	Et15St008_003280	2.06626	-693.767	2.59e-08	4.45e-06
ET52B_003173	6.04179	-4.90232	4.93e-05	0.000339165	Et15St008_003281	-1.01342	-9.70653	1.49e-06	2.76e-05
ET52B_003174	7.6692	7.54074	2.04e-05	0.000178593	Et15St008_003283	7.25153	-3.95725	0.000505135	0.00216531
ET52B_003176	4.75179	-1.60294	0.0137318	0.026364	Et15St008_003286	6.02836	4.22201	1.87e-05	0.000184951
ET52B_003179	4.39528	-2.0258	0.00076636	0.00262462	Et15St008_003287	9.08301	5.10392	5.7e-06	7.5e-05
ET52B_003182	5.12529	-1.90856	0.0152346	0.0287936	Et15St008_003290	3.00696	-4.81489	0.00121943	0.00424104
ET52B_003184	6.02338	1.4247	0.0178647	0.0329112	Et15St008_003292	4.81048	14.0357	1.45e-05	0.000153686
ET52B_003185	4.39476	-2.54112	0.000200763	0.00094736	Et15St008_003293	5.25019	3.23307	0.00070411	0.00279179
ET52B_003187	4.82968	-1.60299	0.00638222	0.0140479	Et15St008_003300	5.94898	2.68339	0.00704381	0.0168024
ET52B_003190	5.46037	1.48465	0.0132078	0.0255253	Et15St008_003304	6.89428	-1.57331	0.00039357	0.00179696
ET52B_003193	0.853839	3.18633	0.00834907	0.0175205	Et15St008_003305	5.78903	-2.23208	0.000595845	0.00245019
ET52B_003195	5.0621	1.87793	0.0103252	0.0207936	Et15St008_003306	8.15523	1.27341	0.0243718	0.0457471
ET52B_003196	8.13677	1.89311	0.000380998	0.00151804	Et15St008_003307	6.54655	-3.78555	0.000302689	0.0014783
ET52B_003198	4.89743	4.95194	3.19e-06	5.29e-05	Et15St008_003309	4.69903	-3.28584	0.00414083	0.0110148
ET52B_003199	4.23719	4.7561	8.54e-05	0.000507827	Et15St008_003310	2.38619	2.57891	0.0199029	0.0387784
ET52B_003200	6.67691	-1.54432	0.00527484	0.0120118	Et15St008_003311	2.51451	-7.85098	0.0131147	0.0275641
ET52B_003201	7.39541	-1.60796	0.0112068	0.022237	Et15St008_003312	7.26537	-1.37526	0.00351035	0.00967482
ET52B_003203	8.10752	-1.51996	0.0183093	0.0335901	Et15St008_003316	4.5707	-1.79101	0.00366092	0.0099919
ET52B_003204	4.14485	-3.37976	0.00803529	0.0169731	Et15St008_003319	7.24319	13.0803	8.3e-05	0.000555637
ET52B_003208	4.27788	-3.31839	0.000349984	0.00142417	Et15St008_003320	1.53713	-2.83505	0.00368931	0.0100604
ET52B_003209	2.0319	-4.71495	0.00644614	0.0141542	Et15St008_003322	4.13593	82.5845	3.59e-06	5.22e-05
ET52B_003210	1.41452	11.8078	1.16e-05	0.000122858	Et15St008_003323	0.881526	-37.8844	0.000673713	0.00269407
ET52B_003212	5.30282	2.19808	0.0263902	0.0458053	Et15St008_003324	3.84685	2.36867	0.0069664	0.016664
ET52B_003213	4.05939	2.37989	0.000861525	0.00287146	Et15St008_003326	5.33113	1.50824	0.00522927	0.0132695
ET52B_003214	5.94573	-1.66593	0.00242643	0.00644435	Et15St008_003332	2.0194	21.1928	0.000321972	0.0015461
ET52B_003217	6.31456	-2.52912	0.000105929	0.000595777	Et15St008_003333	2.12844	-756.224	2.93e-08	4.45e-06
ET52B_003220	-0.0939924	-26.7562	3.78e-06	6.03e-05	Et15St008_003335	7.68233	4.01462	3.87e-05	0.000320251
ET52B_003221	0.632151	-73.216	2.57e-07	1.03e-05	Et15St008_003336	3.38986	3.16534	0.00115172	0.00406037
ET52B_003222	1.75053	-43.0287	3.15e-05	0.000244117	Et15St008_003337	5.03754	2.33253	0.000482873	0.0020987
ET52B_003223	5.21301	-2.48748	0.000178276	0.000869446	Et15St008_003338	6.52488	8.07182	0.000348631	0.00163748
ET52B_003227	6.13756	-1.70342	0.0157077	0.029553	Et15St008_003340	6.37666	1.67441	0.00744029	0.0175652
ET52B_003230	6.27539	96.3952	3.32e-08	3.18e-06	Et15St008_003341	2.50593	-2.15005	0.0144737	0.0299113
ET52B_003231	2.2464	9.12576	0.000321511	0.00133976	Et15St008_003344	4.22867	-2.02278	0.00144977	0.00483804
ET52B_003232	2.8496	13.2394	9.36e-05	0.000544702	Et15St008_003345	3.41635	27.8986	2.92e-06	4.52e-05
ET52B_003237	7.03245	-1.50519	0.00992019	0.0201338	Et15St008_003347	4.72525	-2.60966	0.0210928	0.0406663
ET52B_003239	2.74074	1.74747	0.0210528	0.0378418	Et15St008_003352	5.79087	1.86303	0.000315479	0.00152344
ET52B_003241	3.13304	-1.68454	0.0213892	0.0383841	Et15St008_003354	5.5808	-1.99654	0.000812467	0.00310264
ET52B_003242	5.91704	-1.64952	0.00418937	0.00993565	Et15St008_003355	3.26602	7.85623	0.000117572	0.00071904
ET52B_003245	1.47962	-17.8161	0.000568207	0.00207911	Et15St008_003358	5.29105	2.91866	2.16e-05	0.000204719
ET52B_003249	5.02152	15.2056	3.75e-07	1.34e-05	Et15St008_003362	0.0929371	-44.9942	3.68e-07	1.01e-05
ET52B_003250	1.28405	-17.6125	0.000392834	0.00155338	Et15St008_003363	2.75453	-1801.34	1.07e-08	4.45e-06
ET52B_003252	1.00158	2.97577	0.0273969	0.0472968	Et15St008_003364	2.49104	-352.765	5.27e-05	0.000400382
ET52B_003254	8.92965	-2.50572	0.000542527	0.00200356	Et15St008_003366	6.02706	-1.80809	0.0128535	0.0271369
ET52B_003255	2.83482	-3.76092	0.00112368	0.00353523	Et15St008_003367	5.35869	2.49391	9.69e-05	0.000622744
ET52B_003256	6.93806	-4.42121	4.62e-06	6.85e-05	Et15St008_003369	5.86796	6.8891	6.89e-05	0.000483851
ET52B_003257	4.76441	3.52434	4.98e-05	0.00034214	Et15St008_003370	6.55958	5.74961	0.000147122	0.000851739
ET52B_003263	4.40069	-3.3794	0.00147171	0.00436946	Et15St008_003371	0.0555055	42.7189	0.00156584	0.00511117
ET52B_003264	5.02188	7.36	9.83e-06	0.000110567	Et15St008_003372	2.42622	40.73	0.000248031	0.00126658
ET52B_003265	3.72108	6.65827	7.39e-06	9.15e-05	Et15St008_003374	1.29719	154.294	0.000150122	0.000865701
ET52B_003266	1.48252	-2.22129	0.0122228	0.0238627	Et15St008_003375	-0.257389	22.5604	0.00145157	0.00484162
ET52B_003267	6.8442	5.82243	6.15e-07	1.78e-05	Et15St008_003376	2.91035	220.479	7.9e-05	0.000535427
ET52B_003270	7.27903	3.83116	0.000242031	0.00108909	Et15St008_003377	0.435679	49.9973	0.000751755	0.00292997
ET52B_003271	6.07248	-10.6345	4.14e-06	6.41e-05	Et15St008_003378	5.30528	1.79798	0.00379278	0.0102935
ET52B_003272	5.93999	-5.04279	9.6e-05	0.000553397	Et15St008_003379	9.19888	2.4549	3.26e-05	0.00028235
ET52B_003276	6.1347	4.68889	2.14e-06	4.02e-05	Et15St008_003381	-0.290183	-10.036	0.00177046	0.00562237
ET52B_003277	7.98605	1.57015	0.0239561	0.0421256	Et15St008_003384	3.58996	8.72146	0.00250592	0.00740777
ET52B_003278	5.98936	-2.16147	0.000344191	0.00140573	Et15St008_003385	3.13846	19.7322	2.47e-05	0.000228489
ET52B_003279	5.48671	6.01642	5.51e-06	7.69e-05	Et15St008_003386	3.75854	4.76425	0.00143259	0.00479157
ET52B_003281	6.29131	2.57076	5.34e-05	0.000361045	Et15St008_003387	4.06938	3.81488	0.00176014	0.00559305
ET52B_003282	9.00265	2.0774	0.000539206	0.00199426	Et15St008_003388	4.33945	4.33661	0.00430829	0.011346
ET52B_003283	6.91178	1.56136	0.00272187	0.00705205	Et15St008_003391	6.46107	-2.14099	0.000242861	0.00125134
ET52B_003284	9.03535	1.5732	0.00239521	0.00636824	Et15St008_003392	7.63654	-1.39523	0.00848092	0.0195037
ET52B_003286	1.43934	2.49593	0.0229831	0.0406649	Et15St008_003394	0.642982	-6.85135	0.0267865	0.0495663
ET52B_003287	4.20407	-2.2315	0.000897931	0.00297189	Et15St008_003395	2.92992	-8.05886	0.00269313	0.00786641
ET52B_003289	6.33982	-1.60412	0.00704073	0.0152272	Et15St008_003396	2.89224	4.40509	0.00225272	0.00680371
ET52B_003290	7.28178	-1.58465	0.00796002	0.0168427	Et15St008_003399	2.37314	5.40003	0.00401085	0.0107439
ET52B_003291	5.98932	-14.6278	7.02e-09	1.44e-06	Et15St008_003400	7.08748	-2.07029	0.00139487	0.0047005
ET52B_003295	4.15563	-6.22198	0.000151039	0.000772989	Et15St008_003401	6.3267	1.99376	0.0010551	0.0037924
ET52B_003296	2.7489	-2.13298	0.00862553	0.0179643	Et15St008_003402	4.38552	3.88092	0.000156677	0.00089449
ET52B_003297	7.96867	-2.19805	0.00231968	0.00621392	Et15St008_003403	2.87098	-4.26702	0.00180049	0.00569142
ET52B_003299	5.47958	-2.95997	0.00171221	0.00490491	Et15St008_003404	5.90019	-2.79845	0.00433174	0.0113961
ET52B_003300	6.69021	-4.37407	5.09e-05	0.000347668	Et15St008_003405	4.17235	-8.01387	0.000355973	0.00166011
ET52B_003303	2.78682	28.0789	4.69e-06	6.91e-05	Et15St008_003406	2.49883	-40.5061	0.00266932	0.00781029
ET52B_003306	4.61861	-13.5496	3.98e-06	6.19e-05	Et15St008_003407	0.852937	-129.039	8.01e-08	4.89e-06
ET52B_003307	4.93758	-7.23913	1.91e-06	3.71e-05	Et15St008_003408	0.333783	-62.829	2e-07	6.89e-06
ET52B_003308	0.169791	-38.5689	1.08e-06	2.57e-05	Et15St008_003409	7.74894	17.293	0.00431837	0.0113667
ET52B_003309	1.77892	-358.946	3.91e-09	1.04e-06	Et15St008_003411	2.52805	-2.51462	0.0165028	0.0332672
ET52B_003310	5.54958	-2.49663	0.00285185	0.00731453	Et15St008_003412	7.2536	3.15701	0.000182319	0.0010074
ET52B_003311	8.89877	1.68767	0.00244526	0.00648399	Et15St008_003415	-0.639749	-16.2943	8.06e-07	1.81e-05
ET52B_003312	4.79416	-2.01052	0.00383017	0.0092111	Et15St008_003416	8.48476	-24.9691	5.46e-06	7.27e-05
ET52B_003314	7.96174	11.4972	3.6e-05	0.000268901	Et15St008_003417	1.96281	-601.08	9.49e-08	5.07e-06
ET52B_003315	6.42081	5.03588	6.86e-06	8.72e-05	Et15St008_003418	2.83336	-2009.34	1.72e-08	4.45e-06
ET52B_003316	5.69471	1.35386	0.0265356	0.046009	Et15St008_003419	7.04144	-130.624	1.32e-06	2.51e-05
ET52B_003318	3.86112	-1.75521	0.00751006	0.016051	Et15St008_003420	5.10263	-177.003	6.26e-08	4.87e-06
ET52B_003319	6.63538	-1.47025	0.0174995	0.032349	Et15St008_003421	3.83833	-8093	3.66e-09	4.45e-06
ET52B_003321	5.20191	-2.27091	0.000106946	0.00059843	Et15St008_003422	3.56987	-597.134	1.9e-05	0.000186607
ET52B_003323	5.59941	-2.49319	0.000594269	0.00214683	Et15St008_003423	3.39976	-771.317	0.000135807	0.000803552
ET52B_003327	2.20484	-2.7198	0.00313041	0.00787178	Et15St008_003424	3.46908	-1979.55	2.44e-06	3.98e-05
ET52B_003332	-0.889252	-5.1372	0.00258596	0.00676156	Et15St008_003425	4.45501	-125.655	0.000614862	0.00251036
ET52B_003333	-0.510668	-15.0162	2.61e-05	0.000212659	Et15St008_003426	2.47645	-1225.1	2.54e-08	4.45e-06
ET52B_003334	1.03799	-128.512	9.14e-08	5.54e-06	Et15St008_003427	5.86052	-39.8728	1.56e-06	2.84e-05
ET52B_003335	1.23705	-97.9242	4.64e-07	1.5e-05	Et15St008_003428	2.95514	-2378.9	6.66e-08	4.87e-06
ET52B_003337	4.82226	-60.824	3.97e-09	1.04e-06	Et15St008_003429	4.02465	-744.295	5.35e-05	0.000404423
ET52B_003338	6.15008	-8.99198	5.92e-07	1.75e-05	Et15St008_003431	7.00607	15.369	0.000330908	0.00157506
ET52B_003339	3.1269	-14.5999	2.05e-06	3.91e-05	Et15St008_003433	4.45154	-120.668	0.00501475	0.012855
ET52B_003341	6.7632	2.41219	3.56e-05	0.000266474	Et15St008_003434	4.17653	-78.854	0.00709541	0.0168942
ET52B_003343	2.79629	22.06	2.37e-07	9.88e-06	Et15St008_003439	5.80667	-890.251	0.000689549	0.00274355
ET52B_003344	6.83883	-1.9098	0.0178949	0.0329403	Et15St008_003442	7.06499	38.9696	1.29e-05	0.00013997
ET52B_003347	4.52502	-61.9456	1.18e-07	6.64e-06	Et15St008_003443	6.79609	-1.96719	0.0045897	0.0119557
ET52B_003348	2.91697	-20.6964	5.71e-06	7.85e-05	Et15St008_003444	3.7278	5.46658	0.00018747	0.00102979
ET52B_003349	5.92967	-2.98181	0.000148024	0.000762658	Et15St008_003452	5.52362	-2.23314	0.00308982	0.00874741
ET52B_003351	6.45195	-2.03232	0.000789285	0.00268373	Et15St008_003454	1.02638	-17.5686	0.00145503	0.00484634
ET52B_003353	5.14603	-2.02948	0.0131792	0.0254799	Et15St008_003455	3.66475	1.78375	0.0129397	0.0272799
ET52B_003357	3.39561	5.50709	0.000779275	0.00265717	Et15St008_003456	4.74186	1.9787	0.00384233	0.0103974
ET52B_003358	4.70722	3.81421	0.00424776	0.010043	Et15St008_003458	3.96838	-1.7455	0.0123888	0.0263719
ET52B_003360	9.13378	-1.92949	0.0010872	0.00344585	Et15St008_003459	7.94375	1.35135	0.0143908	0.0297785
ET52B_003363	9.37595	2.92791	0.000177775	0.00086785	Et15St008_003460	7.95498	-1.37204	0.0251883	0.0469802
ET52B_003365	0.732498	84.1437	2.36e-07	9.88e-06	Et15St008_003462	3.52974	-2.73371	0.0012481	0.0043189
ET52B_003366	3.07456	329.252	3.84e-09	1.04e-06	Et15St008_003464	6.26188	-3.10089	0.000769866	0.00298205
ET52B_003367	-0.010159	22.5317	2.03e-05	0.000178238	Et15St008_003466	3.50263	-2.17186	0.0218458	0.0417933
ET52B_003368	1.37237	126.049	6.03e-08	4.42e-06	Et15St008_003467	2.37312	-3.07664	0.0210288	0.0405885
ET52B_003370	3.26779	39.8551	8.03e-05	0.0004891	Et15St008_003470	5.75872	1.88399	0.000216506	0.00114881
ET52B_003371	0.999743	121.876	7.19e-08	4.93e-06	Et15St008_003471	6.56165	2.44404	0.000830841	0.00314461
ET52B_003372	6.12257	3.2578	0.000816695	0.00274782	Et15St008_003473	5.30674	-2.11068	0.00109801	0.00391521
ET52B_003373	5.27078	3.3761	0.000561695	0.00205906	Et15St008_003475	5.21955	3.95739	7.39e-06	9.14e-05
ET52B_003376	5.43126	2.24384	0.00017153	0.000844291	Et15St008_003476	7.74532	-1.64042	0.00421936	0.0111746
ET52B_003382	5.83106	1.58698	0.0247442	0.0433416	Et15St008_003480	4.63446	-2.56926	0.00560833	0.0140618
ET52B_003383	3.54239	2.26651	0.00159284	0.00463911	Et15St008_003483	1.19546	-15.1991	0.00331519	0.00920836
ET52B_003385	5.20196	3.84778	0.000153466	0.00078139	Et15St008_003484	6.28868	2.16403	5.18e-05	0.000394678
ET52B_003388	2.87069	2.06359	0.0134435	0.0259053	Et15St008_003485	-1.18014	-7.70352	3.37e-06	5.01e-05
ET52B_003391	5.7982	1.84941	0.00149968	0.00442866	Et15St008_003486	1.71957	-2.4073	0.00265643	0.00777906
ET52B_003396	9.38993	1.83063	0.00497455	0.0114671	Et15St008_003489	5.1376	-2.54059	0.00102836	0.00371051
ET52B_003397	4.81367	-2.1235	0.00297812	0.00757471	Et15St008_003491	4.78853	1.57632	0.0258008	0.047975
ET52B_003399	4.0673	4.60897	0.000216525	0.00100149	Et15St008_003494	7.01499	-2.21412	0.00508436	0.0129817
ET52B_003400	4.2922	-2.01463	0.00157224	0.00458716	Et15St008_003496	1.30861	-242.699	5.42e-08	4.67e-06
ET52B_003404	6.93609	2.00381	0.000644146	0.00228961	Et15St008_003497	4.24372	4.78018	3.26e-05	0.00028266
ET52B_003406	7.02895	7.97901	7.06e-07	1.94e-05	Et15St008_003498	4.75443	-3.55947	0.000193569	0.00105699
ET52B_003407	5.39762	2.55972	0.00922463	0.0189737	Et15St008_003499	5.04205	20.9791	2.97e-05	0.000262917
ET52B_003408	3.6382	3.4918	0.000117783	0.000643151	Et15St008_003502	2.95887	2.0552	0.0225246	0.0428658
ET52B_003409	7.37275	4.8765	1.78e-07	8.75e-06	Et15St008_003504	6.23982	2.4014	0.000770038	0.00298205
ET52B_003412	4.20833	-1.69304	0.00903754	0.0186467	Et15St008_003506	4.94585	-2.31464	0.0133451	0.0279629
ET52B_003414	-0.907398	-8.66374	0.000181263	0.000879824	Et15St008_003507	6.39389	1.97142	0.00221793	0.00671832
ET52B_003417	4.96962	1.68727	0.00775839	0.0165109	Et15St008_003508	7.09624	4.64084	9.46e-06	0.0001117
ET52B_003418	6.36021	1.44786	0.0225593	0.0400647	Et15St008_003511	5.43915	2.87725	0.00204007	0.00629052
ET52B_003419	4.36142	2.48184	0.000725381	0.00250758	Et15St008_003512	4.00452	7.39783	1.63e-05	0.000167645
ET52B_003420	3.39038	3.01452	0.00117936	0.00367246	Et15St008_003513	5.12983	2.22593	0.0070538	0.0168185
ET52B_003422	4.09331	45.4305	4.87e-08	3.94e-06	Et15St008_003514	4.4187	-2.06905	0.00143364	0.00479197
ET52B_003424	1.82628	-3.61056	0.00337394	0.00833765	Et15St008_003516	1.11775	-10.7323	0.00993225	0.0220348
ET52B_003425	8.53903	5.2682	2.9e-05	0.000229779	Et15St008_003517	5.35101	-2.99629	0.0109299	0.0238679
ET52B_003428	4.72829	-2.18904	0.00159756	0.00464739	Et15St008_003519	0.691247	-103.128	1.34e-07	5.77e-06
ET52B_003431	7.17645	-1.54829	0.00185628	0.00521698	Et15St008_003520	4.68428	-13.5066	4.68e-05	0.000365831
ET52B_003432	7.05045	-1.63723	0.00229133	0.00616619	Et15St008_003523	4.17597	-1.88151	0.00815174	0.0188772
ET52B_003433	2.52015	-10.4086	0.000255364	0.00113521	Et15St008_003524	6.47057	-1.81214	0.0181571	0.0358996
ET52B_003435	4.99699	-1.99174	0.0019367	0.00539425	Et15St008_003528	6.39492	3.01663	3.36e-05	0.00028919
ET52B_003436	6.71186	-2.97172	5.19e-06	7.39e-05	Et15St008_003529	6.77289	1.84556	0.000486007	0.00210588
ET52B_003437	8.37543	1.35691	0.0195155	0.0355084	Et15St008_003530	5.56006	1.71015	0.000507824	0.00217413
ET52B_003438	5.95517	-1.92148	0.00113027	0.00355181	Et15St008_003531	2.99329	-2.67979	0.00170652	0.00545461
ET52B_003439	7.53021	-1.72372	0.00168925	0.00485593	Et15St008_003533	6.23381	-1.94074	0.00273054	0.00794843
ET52B_003447	0.449211	-20.969	0.000119006	0.000647699	Et15St008_003534	3.96059	3.01324	0.000374937	0.00172874
ET52B_003450	5.15412	4.34495	1e-05	0.000111659	Et15St008_003536	5.0106	-2.01033	0.00285548	0.00822636
ET52B_003451	4.35953	18.952	6.08e-07	1.77e-05	Et15St008_003537	1.71869	16.3136	0.0158209	0.0321377
ET52B_003453	3.4077	-2.86647	0.0111779	0.0221884	Et15St008_003538	7.02533	32.9405	4.1e-07	1.1e-05
ET52B_003454	3.10608	-6.86735	9.15e-05	0.000534631	Et15St008_003543	6.9376	14.5785	1.55e-05	0.000160632
ET52B_003456	9.64973	3.35352	0.00550004	0.0124053	Et15St008_003548	6.07776	-2.77249	0.000185491	0.00102055
ET52B_003459	6.98888	-3.32247	2.29e-05	0.00019181	Et15St008_003549	4.46572	-3.409	0.000103008	0.000647355
ET52B_003464	6.7277	2.15516	0.00190996	0.00533618	Et15St008_003550	6.65806	1.82651	0.01209	0.0258803
ET52B_003468	6.33156	1.90692	0.000484903	0.00182946	Et15St008_003551	0.28245	-58.5133	1.69e-07	6.39e-06
ET52B_003470	-0.238849	-13.1262	8.13e-05	0.00049356	Et15St008_003553	-0.172398	-11.8161	0.00125539	0.00433684
ET52B_003471	2.26821	-21.3308	4.37e-06	6.64e-05	Et15St008_003554	4.34978	1.77571	0.00409077	0.0109041
ET52B_003473	2.57031	5.62573	0.00398967	0.00951648	Et15St008_003555	7.38423	2.54344	0.000253381	0.00128566
ET52B_003474	6.58069	-2.07035	0.000626434	0.00224348	Et15St008_003557	5.5401	-1.6583	0.0195062	0.0380776
ET52B_003476	3.91132	-3.77749	0.00120708	0.00374237	Et15St008_003564	7.30987	-2.63772	2.01e-05	0.000194114
ET52B_003477	4.53663	-2.64823	0.00230361	0.00618337	Et15St008_003565	9.63149	2.49073	0.000402866	0.00182533
ET52B_003478	2.10762	2.53233	0.00860154	0.0179368	Et15St008_003566	7.95809	1.63381	0.00611959	0.0150651
ET52B_003483	3.31102	7.24499	0.000211357	0.000984453	Et15St008_003567	4.79878	2.74451	0.0179792	0.0356574
ET52B_003484	4.78828	-1.90345	0.00115489	0.00360639	Et15St008_003568	-0.357473	-9.14214	0.00229114	0.00689349
ET52B_003485	2.88899	-2.1125	0.012682	0.0246432	Et15St008_003571	10.0332	1.65554	0.016384	0.033086
ET52B_003486	4.39228	-1.96952	0.00191503	0.00534585	Et15St008_003572	9.57923	2.73718	0.0167804	0.0337211
ET52B_003487	7.32537	2.00913	0.000431103	0.00166889	Et15St008_003573	5.19041	-2.6499	0.00530452	0.0134175
ET52B_003490	-0.28027	-3.2785	0.028912	0.0494662	Et15St008_003574	5.15566	1.58971	0.00197735	0.00613936
ET52B_003491	3.77967	4.36879	2.53e-05	0.000207231	Et15St008_003580	3.44124	-2.5291	0.00231642	0.00695114
ET52B_003493	3.91554	-2.58537	0.013397	0.0258258	Et15St008_003581	7.58565	2.16247	2.02e-05	0.000195048
ET52B_003495	5.57753	4.38303	4.27e-05	0.000305895	Et15St008_003582	5.93181	1.86839	0.00045812	0.00201663
ET52B_003496	4.73011	-1.97391	0.00338249	0.0083567	Et15St008_003583	-0.424114	7.80617	3.5e-05	0.000297787
ET52B_003497	5.21137	-2.2304	0.00196326	0.00545143	Et15St008_003590	-0.931521	-10.8735	0.000206321	0.00110852
ET52B_003501	5.17175	1.52709	0.00957793	0.0195629	Et15St008_003591	5.63968	4.39489	0.000434733	0.00193434
ET52B_003502	5.64323	-1.66121	0.00512365	0.0117373	Et15St008_003594	5.76986	-1.38988	0.0162023	0.0327768
ET52B_003505	4.75216	-3.81058	0.000253647	0.00113112	Et15St008_003598	5.81499	1.38263	0.0138972	0.0289023
ET52B_003513	0.398196	4.48129	0.00581126	0.0129895	Et15St008_003599	9.07965	1.44991	0.0168407	0.0338159
ET52B_003518	9.44696	-4.56516	2.09e-05	0.000181201	Et15St008_003600	7.42396	-2.31904	0.000201367	0.00108872
ET52B_003519	8.53287	2.9604	0.000136894	0.000717254	Et15St008_003603	5.14667	-2.00736	0.00594616	0.0147155
ET52B_003520	6.80015	2.52077	0.000194334	0.00092376	Et15St008_003606	5.77899	2.31132	0.00103338	0.00372604
ET52B_003521	9.97231	2.97477	0.000374032	0.00149508	Et15St008_003608	4.73165	1.91911	0.00135665	0.00459876
ET52B_003523	3.59099	-7.50007	0.000106422	0.000597174	Et15St008_003609	4.17031	-4.5114	5.29e-05	0.000401518
ET52B_003524	6.09721	-3.33231	5.27e-05	0.000357282	Et15St008_003610	4.63564	1.66219	0.0121973	0.0260677
ET52B_003526	1.25567	-6.85952	0.0141379	0.0270443	Et15St008_003613	-1.07067	-8.96588	1.2e-06	2.36e-05
ET52B_003529	3.51846	1.85067	0.0239458	0.0421211	Et15St008_003615	6.69602	-4.72983	0.000137951	0.000813266
ET52B_003531	5.41553	-2.44435	0.00784212	0.0166463	Et15St008_003618	5.16589	7.28318	1.06e-05	0.000121322
ET52B_003533	6.31567	-1.36253	0.017448	0.0322729	Et15St008_003622	1.11245	-26.9087	0.00855711	0.0196241
ET52B_003534	6.35443	1.55076	0.0143596	0.0274052	Et15St008_003624	-0.422256	-8.35688	0.00296138	0.00846284
ET52B_003535	5.10663	1.66672	0.0116569	0.0229608	Et15St008_003625	3.38497	-2.86703	0.0107154	0.023474
ET52B_003536	3.88693	2.61463	0.00034192	0.00139866	Et15St008_003629	0.0531842	-6.59267	0.00407971	0.0108848
ET52B_003537	3.05194	4.71668	0.00151284	0.00445964	Et15St008_003630	6.5671	-2.0253	0.00115881	0.0040798
ET52B_003540	0.112151	-4.43975	0.0176223	0.0325216	Et15St008_003632	4.20839	-3.15952	0.000828914	0.00314161
ET52B_003541	8.0145	2.01336	0.00137419	0.00414171	Et15St008_003633	6.33872	-1.30138	0.00858425	0.0196492
ET52B_003544	6.00896	1.50585	0.0134246	0.025874	Et15St008_003634	6.85	1.43065	0.012681	0.0268828
ET52B_003546	2.8627	1.97085	0.0111681	0.0221867	Et15St008_003635	5.56172	-1.64715	0.0203815	0.0395093
ET52B_003547	6.3215	-1.6921	0.00111047	0.00349955	Et15St008_003636	8.80998	1.61158	0.00141336	0.00474575
ET52B_003551	5.38271	-2.45958	0.000677577	0.00237785	Et15St008_003637	6.38839	-1.8734	0.00732267	0.0173392
ET52B_003552	3.40235	-2.08996	0.0144889	0.0276149	Et15St008_003653	8.38436	-9.19293	0.00664609	0.0160657
ET52B_003557	3.56187	-1.69885	0.0203245	0.0367451	Et15St008_003654	3.9413	9.33163	3.29e-05	0.000284062
ET52B_003558	5.11121	3.91778	0.000159713	0.000802977	Et15St008_003656	0.0580913	20.1393	0.000822516	0.00313
ET52B_003561	2.8907	-2.32921	0.0123414	0.0240754	Et15St008_003661	2.58834	-1430.68	1.48e-08	4.45e-06
ET52B_003564	4.80795	-1.5446	0.0220288	0.0392979	Et15St008_003662	1.57803	-352.592	5.45e-08	4.67e-06
ET52B_003565	8.77893	-1.74703	0.0120286	0.023539	Et15St008_003663	2.35984	8.55075	0.000221545	0.00116839
ET52B_003568	7.65407	-1.37877	0.015705	0.029553	Et15St008_003664	2.80399	2.31256	0.00303746	0.00863716
ET52B_003571	1.39757	-15.8926	0.00144912	0.00431398	Et15St008_003665	-0.126759	4.60794	0.00526256	0.0133376
ET52B_003572	1.51291	-5.9191	0.00456495	0.0106556	Et15St008_003667	2.33121	12.5795	1.82e-05	0.000181812
ET52B_003573	0.814554	8.56229	0.000121976	0.000659558	Et15St008_003668	2.77745	-51.9269	0.00231216	0.00694255
ET52B_003576	2.84911	-2.1286	0.0261214	0.0454101	Et15St008_003671	5.51375	-2.1117	0.00449253	0.0117412
ET52B_003577	5.84355	1.54343	0.00509391	0.0116826	Et15St008_003672	2.82194	4.60196	0.00429279	0.011311
ET52B_003578	5.516	1.8436	0.00207423	0.0056944	Et15St008_003673	4.52358	9.61083	0.000828798	0.00314161
ET52B_003579	2.20379	1.79645	0.0227221	0.0402964	Et15St008_003674	8.64881	5.6285	0.000261704	0.00132134
ET52B_003580	1.02172	-125.647	5.92e-08	4.42e-06	Et15St008_003677	0.15924	-49.3259	3.32e-07	9.45e-06
ET52B_003581	4.86789	-1.71841	0.00602322	0.0133582	Et15St008_003678	3.32638	-3980.02	4.53e-09	4.45e-06
ET52B_003582	7.91077	1.72271	0.000627283	0.0022444	Et15St008_003679	2.06497	9.12128	0.00166467	0.00535472
ET52B_003583	8.67491	5.68312	1.92e-07	9.06e-06	Et15St008_003686	4.40957	6.65687	1.22e-05	0.000134991
ET52B_003584	8.10035	1.70237	0.00203005	0.00560248	Et15St008_003687	5.71274	-1.6699	0.00230804	0.00693219
ET52B_003585	5.28597	-2.73057	0.000965399	0.00313573	Et15St008_003688	5.81968	1.80394	0.0114936	0.0248671
ET52B_003587	7.12631	4.16871	2.6e-05	0.000212067	Et15St008_003689	-0.236075	-28.5149	2.93e-07	8.77e-06
ET52B_003589	3.64824	-1.8241	0.0150317	0.0284804	Et15St008_003690	6.24124	-1.77666	0.0227977	0.0432812
ET52B_003590	6.01793	-1.68813	0.00374893	0.00906835	Et15St008_003691	6.09644	-1.61335	0.0177521	0.0352817
ET52B_003591	6.56412	-1.34204	0.0201045	0.0364002	Et15St008_003692	5.31764	-3.87993	0.00223637	0.00676379
ET52B_003592	5.26113	6.24735	0.000979047	0.00316874	Et15St008_003693	5.52294	2.93794	3.89e-05	0.000320754
ET52B_003595	2.92762	2.38787	0.0162694	0.0304026	Et15St008_003695	0.589201	-16.7622	0.00821408	0.0190045
ET52B_003596	8.17322	-1.46166	0.00682886	0.0148471	Et15St008_003696	5.45416	3.6394	0.00581252	0.0144367
ET52B_003599	1.93431	7.82047	4.36e-05	0.000310559	Et15St008_003700	5.5134	-300.474	0.0118863	0.0255824
ET52B_003601	2.62524	2.01082	0.0165383	0.0308349	Et15St008_003701	3.2948	8.98175	0.00834829	0.0192761
ET52B_003602	6.5551	1.65873	0.00189549	0.00530322	Et15St008_003702	4.14499	-1.93744	0.0112621	0.0244663
ET52B_003603	4.16532	-1.78412	0.0238898	0.0420301	Et15St008_003703	6.15416	2.73999	3.49e-05	0.000297787
ET52B_003604	6.82604	1.42262	0.0209818	0.0377346	Et15St008_003704	0.602845	-91.233	5.49e-07	1.37e-05
ET52B_003607	8.74209	-3.49856	6.53e-05	0.000418012	Et15St008_003707	7.41277	-1.61565	0.0207319	0.0400996
ET52B_003608	5.70372	-21.0321	6.54e-09	1.44e-06	Et15St008_003708	4.81735	-3.97421	0.000282872	0.00140212
ET52B_003614	2.7869	28.779	7.71e-06	9.4e-05	Et15St008_003709	5.6835	3.41695	0.000786829	0.00302773
ET52B_003615	3.8071	8.03565	1.6e-06	3.32e-05	Et15St008_003710	7.195	-3.52699	0.00346539	0.00956283
ET52B_003618	5.44938	-4.40851	1.63e-05	0.00015561	Et15St008_003711	3.76945	-2.61272	0.00293305	0.00839352
ET52B_003619	2.64704	-3.12129	0.00296532	0.00755298	Et15St008_003713	3.45623	14.5369	0.000233064	0.00121177
ET52B_003620	7.60742	2.63458	3.29e-05	0.000252511	Et15St008_003716	4.64695	2.58041	0.000326489	0.00155858
ET52B_003621	2.80363	1.76511	0.0269441	0.0466366	Et15St008_003717	5.50982	-2.01895	0.00749015	0.0176546
ET52B_003622	8.35882	1.76697	0.00125093	0.00384357	Et15St008_003718	5.97296	-2.38156	0.000162089	0.000914745
ET52B_003623	3.03885	13.7496	5.41e-07	1.65e-05	Et15St008_003719	6.04987	-2.58527	0.000308472	0.0014992
ET52B_003629	3.6539	-3.1262	0.00125576	0.00385722	Et15St008_003723	5.40812	3.09861	0.000306918	0.001494
ET52B_003633	5.42023	-1.98727	0.00102846	0.00329751	Et15St008_003725	9.56356	-6.911	5.3e-05	0.000401706
ET52B_003639	4.41574	-3.30679	0.000303271	0.00128832	Et15St008_003726	6.05408	-3.74492	6.11e-05	0.000444116
ET52B_003640	6.00371	74.8938	3.97e-08	3.46e-06	Et15St008_003728	5.71644	1.41801	0.00378367	0.0102721
ET52B_003641	3.48303	4.06346	4.83e-05	0.000333952	Et15St008_003729	5.36393	-1.63098	0.00653239	0.0158765
ET52B_003642	2.35723	1.91503	0.0291177	0.0497326	Et15St008_003731	5.37024	-1.53703	0.0137257	0.0286208
ET52B_003644	6.49308	-2.37608	6.79e-05	0.000430579	Et15St008_003734	6.759	-2.33342	0.000316466	0.00152568
ET52B_003650	4.34994	-4.38697	0.000370934	0.0014879	Et15St008_003736	6.89133	-3.17325	0.000116322	0.000713963
ET52B_003652	-0.000958196	-6.39467	0.00310854	0.00782364	Et15St008_003737	6.90089	1.56596	0.00711529	0.0169376
ET52B_003653	6.14772	-1.71249	0.00519222	0.0118635	Et15St008_003738	5.44881	-2.79745	8.16e-05	0.000548935
ET52B_003654	0.0500599	-19.5921	0.0036006	0.0087843	Et15St008_003739	6.16361	-2.96842	9.66e-05	0.00062175
ET52B_003656	7.80657	1.50251	0.00542674	0.0122734	Et15St008_003741	5.83257	12.6642	7.74e-05	0.000527427
ET52B_003659	7.62926	1.54014	0.00340992	0.00841819	Et15St008_003743	6.19221	-2.25963	0.00563731	0.0141241
ET52B_003661	2.3957	-2.05668	0.027197	0.047017	Et15St008_003745	-1.15146	-8.01596	1.21e-06	2.37e-05
ET52B_003662	8.24126	-3.23623	0.000283656	0.00122593	Et15St008_003746	6.42725	6.915	0.000398557	0.0018133
ET52B_003667	4.46453	-9.49857	0.000855556	0.00285635	Et15St008_003747	6.73225	-2.7624	0.011262	0.0244663
ET52B_003669	7.04496	11.1239	1.19e-07	6.71e-06	Et15St008_003748	0.531669	-13.484	0.0156912	0.0319248
ET52B_003670	3.23491	-2.87908	0.00823698	0.0173266	Et15St008_003750	4.20151	-2.21789	0.017863	0.0354748
ET52B_003673	8.6495	-2.69959	0.00013668	0.000717207	Et15St008_003751	5.54141	-2.14093	0.0221258	0.0422546
ET52B_003674	5.94806	-18.9728	5.13e-08	4.1e-06	Et15St008_003752	3.2867	2.09095	0.0154527	0.0315491
ET52B_003676	5.25349	2.82523	0.000811507	0.00273592	Et15St008_003753	5.80977	-1.78025	0.0237302	0.0447547
ET52B_003677	6.06892	-2.38488	0.00107507	0.00341952	Et15St008_003755	3.9709	292.517	1.35e-07	5.77e-06
ET52B_003680	-0.52334	-5.11629	0.00218749	0.00593492	Et15St008_003756	7.33683	69.9431	1.24e-08	4.45e-06
ET52B_003683	5.30976	2.10553	0.00119392	0.00371257	Et15St008_003757	3.39038	-6.95216	0.00402067	0.0107557
ET52B_003684	2.47768	-3.51104	0.022697	0.0402589	Et15St008_003758	5.14347	-1.70638	0.00517703	0.0131532
ET52B_003687	3.32514	-203.152	5.75e-06	7.89e-05	Et15St008_003762	7.86005	1.54732	0.0139333	0.0289481
ET52B_003688	3.90119	-217.58	5.46e-05	0.000366751	Et15St008_003764	5.14727	-2.89151	8.45e-05	0.000564124
ET52B_003689	7.15454	-8.80949	0.00115437	0.0036059	Et15St008_003765	0.552703	2.09409	0.0139039	0.0289104
ET52B_003690	1.28223	-108.123	2.51e-07	1.01e-05	Et15St008_003766	5.90942	6.15929	2.32e-05	0.000217725
ET52B_003691	2.61272	-144.866	2.15e-06	4.03e-05	Et15St008_003767	3.07009	-75.196	0.00171494	0.00547473
ET52B_003692	2.12912	-150.345	3.45e-07	1.27e-05	Et15St008_003770	5.4487	-1.56773	0.0110382	0.0240434
ET52B_003693	5.01131	-158.511	3.05e-06	5.14e-05	Et15St008_003774	6.00538	-3.16436	0.00204897	0.00631235
ET52B_003694	5.75216	10.124	3.98e-06	6.19e-05	Et15St008_003777	3.63701	-2.24232	0.0170039	0.0341039
ET52B_003697	7.85752	1.81342	0.000864101	0.00287908	Et15St008_003778	7.70185	-157.013	3.49e-05	0.000297493
ET52B_003698	5.01533	-2.3344	0.000917442	0.0030254	Et15St008_003779	6.57192	-2.29208	0.000175358	0.000972588
ET52B_003700	6.65092	2.58433	0.000732566	0.00252978	Et15St008_003780	8.35349	1.57573	0.00245627	0.00728817
ET52B_003701	3.90851	-3.72227	0.0022643	0.00610501	Et15St008_003781	8.09619	1.41259	0.00852928	0.0195843
ET52B_003702	6.57733	1.6562	0.00278515	0.00717208	Et15St008_003782	3.65004	1.91512	0.00786284	0.0183277
ET52B_003709	2.6553	1.96102	0.0226606	0.0402131	Et15St008_003783	4.56808	-8.90333	0.00245049	0.00727523
ET52B_003710	1.94813	-4.26058	0.0256446	0.0446905	Et15St008_003785	7.74097	2.07617	0.000703815	0.00279169
ET52B_003712	5.1214	982.527	2.11e-08	2.36e-06	Et15St008_003787	5.06247	-2.96117	0.0180751	0.0357993
ET52B_003713	4.60406	331.882	4.07e-07	1.4e-05	Et15St008_003788	6.69477	2.5347	1.19e-05	0.000132044
ET52B_003715	4.44636	-1.65093	0.0209388	0.0376845	Et15St008_003791	8.61637	4.89334	0.000952275	0.00349597
ET52B_003718	5.35945	2.00244	0.0015614	0.00456088	Et15St008_003800	5.34213	-2.39134	0.00371675	0.0101192
ET52B_003721	5.4543	-1.4865	0.0279391	0.0480245	Et15St008_003801	8.53038	3.40287	0.000204354	0.00110082
ET52B_003722	2.66109	2.21709	0.00936304	0.0192147	Et15St008_003802	4.17195	-4.09158	0.00669504	0.0161537
ET52B_003723	5.38686	-1.94496	0.00739709	0.0158539	Et15St008_003804	2.11773	-166.026	0.000263974	0.00133019
ET52B_003724	4.62375	-1475.82	7.39e-07	2e-05	Et15St008_003805	5.60218	-1.84635	0.00333211	0.00924289
ET52B_003727	4.8911	-2.98464	0.00115015	0.00359628	Et15St008_003806	5.99252	-1.5981	0.00142405	0.00477076
ET52B_003728	2.56868	-234.209	1.2e-05	0.000125126	Et15St008_003807	5.91719	32.2801	0.000402565	0.00182509
ET52B_003729	2.31843	-454.751	1.66e-08	2.06e-06	Et15St008_003810	6.68011	-916.524	9.82e-07	2.04e-05
ET52B_003731	8.2576	-2.10108	0.00108686	0.00344585	Et15St008_003814	5.9176	-2.39933	0.000533949	0.00225506
ET52B_003733	4.14964	-2.38038	0.00109564	0.00346642	Et15St008_003815	7.58455	2.36001	0.00130834	0.0044844
ET52B_003734	8.9436	-1.73815	0.0145424	0.0277009	Et15St008_003816	2.83248	-2006.9	1.09e-08	4.45e-06
ET52B_003735	7.48014	-3.06397	6.01e-05	0.000395674	Et15St008_003817	-0.634329	-16.4172	9.41e-07	1.98e-05
ET52B_003736	5.76859	-1.74322	0.00821571	0.0172954	Et15St008_003822	5.14511	-3.69807	0.0103621	0.0228158
ET52B_003737	8.42523	-3.54465	2.55e-05	0.000209148	Et15St008_003830	4.76246	25.1385	0.000536834	0.00226353
ET52B_003738	0.147882	-10.4585	0.00237795	0.00633419	Et15St008_003831	4.69307	2.70353	0.000514223	0.00219332
ET52B_003739	7.28733	-719.031	4.79e-11	2.38e-07	Et15St008_003835	7.63347	-6.23763	7.75e-06	9.51e-05
ET52B_003743	6.81978	-1.79121	0.00217741	0.00591429	Et15St008_003837	5.81181	65.814	9.8e-06	0.000114967
ET52B_003744	3.30724	2.13918	0.0248597	0.0435057	Et15St008_003838	5.86546	35.378	1.32e-06	2.51e-05
ET52B_003746	6.33352	-1.68644	0.00381991	0.00919532	Et15St008_003839	4.65608	-9.06298	0.0100295	0.0221838
ET52B_003747	6.1772	-1.62634	0.00359298	0.00877431	Et15St008_003840	6.00105	-2.7235	0.0222027	0.0423643
ET52B_003749	6.18966	1.70445	0.00107824	0.00342619	Et15St008_003841	9.50052	1.95126	0.00031764	0.00152918
ET52B_003750	2.82997	2.39305	0.00300319	0.00761436	Et15St008_003842	4.37302	-13.9822	0.00160408	0.00520139
ET52B_003751	9.20699	3.61111	2.35e-05	0.00019622	Et15St008_003843	2.67197	-23.6441	0.0137942	0.0287228
ET52B_003756	4.10961	-1.56449	0.0290048	0.0495823	Et15St008_003849	2.40594	2.31123	0.00814375	0.018863
ET52B_003760	4.9908	-1.87688	0.00204934	0.00564009	Et15St008_003850	7.94291	1.47831	0.00231555	0.00695069
ET52B_003763	-0.0278865	-8.78609	0.00277439	0.00715148	Et15St008_003852	5.39246	4.41992	0.000431615	0.00192462
ET52B_003764	7.09627	3.79399	9.44e-05	0.000547654	Et15St008_003853	5.88797	-1.39937	0.0172212	0.034439
ET52B_003765	5.91044	-2.02061	0.000314738	0.00132347	Et15St008_003855	4.34288	-23.1795	1.46e-05	0.000154361
ET52B_003767	5.08815	-1.47629	0.0274492	0.047346	Et15St008_003856	-0.664298	-15.7491	3.81e-07	1.04e-05
ET52B_003768	4.19687	46.1465	2.56e-08	2.64e-06	Et15St008_003857	0.412434	-70.0669	1.09e-07	5.34e-06
ET52B_003769	6.19704	23.0445	8.97e-07	2.28e-05	Et15St008_003858	6.34463	-2.27984	0.00025339	0.00128566
ET52B_003770	6.56285	3.31567	0.000185798	0.000894294	Et15St008_003860	9.70214	2.43701	6.12e-05	0.000444253
ET52B_003771	5.03139	2.43763	0.000127538	0.000681093	Et15St008_003863	5.35964	-1.60773	0.0094004	0.0211048
ET52B_003772	12.1427	7.58711	1.18e-05	0.00012425	Et15St008_003866	4.81597	3.59694	0.0196267	0.0382838
ET52B_003773	6.16513	-1.54189	0.00681967	0.0148333	Et15St008_003867	2.1675	6.64689	0.00016057	0.000909661
ET52B_003777	2.90945	2.35037	0.00366616	0.00891364	Et15St008_003868	1.86403	2.35298	0.0190988	0.0374382
ET52B_003778	6.41882	-4.77331	2.27e-05	0.000190841	Et15St008_003869	4.32804	11.2697	0.00136353	0.00461755
ET52B_003779	5.498	-1.70615	0.00160469	0.00466406	Et15St008_003871	4.85886	5.00298	0.000535521	0.00225892
ET52B_003785	7.25397	3.24984	1.21e-05	0.000125896	Et15St008_003872	3.61038	2.73858	0.0244204	0.0458049
ET52B_003787	4.30711	-4.20411	4.89e-05	0.000336968	Et15St008_003875	1.9522	-12.2943	0.0246953	0.0462448
ET52B_003796	6.10099	-1.61596	0.00141452	0.00422867	Et15St008_003876	2.9364	-3.94528	0.00565497	0.0141451
ET52B_003798	4.92294	4.26903	1.46e-05	0.000142924	Et15St008_003877	7.46575	-2.67068	0.000793638	0.00304938
ET52B_003803	5.48409	2.10882	0.00447295	0.0104733	Et15St008_003878	1.11158	3.45427	0.0064173	0.0156595
ET52B_003804	2.92864	-6.10145	5.09e-05	0.000347668	Et15St008_003881	5.12537	-5.25216	0.00189799	0.00593951
ET52B_003806	5.46993	-3.15467	0.000124743	0.000670848	Et15St008_003882	4.77421	1.9689	0.00161472	0.00523261
ET52B_003807	6.26125	2.04506	0.00107463	0.00341952	Et15St008_003883	6.05634	-1.42329	0.0117678	0.0253485
ET52B_003808	2.16434	2.76035	0.0109489	0.0218122	Et15St008_003884	9.23019	2.81322	1.29e-05	0.00013997
ET52B_003809	2.04845	2.19597	0.015555	0.02931	Et15St008_003886	7.59309	3.80057	2.1e-05	0.000201028
ET52B_003812	5.34606	-2.01096	0.00649871	0.0142539	Et15St008_003888	7.41862	-3.25331	3.89e-05	0.000320754
ET52B_003814	9.27887	3.23813	0.000205341	0.000962743	Et15St008_003889	6.37938	5.53443	8.65e-06	0.000103924
ET52B_003816	5.93817	-1.71918	0.0109696	0.0218361	Et15St008_003891	5.76994	18.911	9.79e-05	0.000627552
ET52B_003817	4.1972	10.3798	7.93e-07	2.1e-05	Et15St008_003892	6.27146	7.05467	6.2e-07	1.48e-05
ET52B_003818	3.71332	2.66692	0.00152001	0.0044768	Et15St008_003897	5.50063	-1.53513	0.0159398	0.0323219
ET52B_003819	4.12937	3.87207	2.92e-05	0.000230492	Et15St008_003901	5.7198	-2.02427	9.43e-05	0.000610288
ET52B_003823	5.33859	-1.89806	0.00370668	0.00900117	Et15St008_003903	9.99731	2.57547	0.00429881	0.0113239
ET52B_003824	3.16966	1.71883	0.0261101	0.0453991	Et15St008_003905	4.71765	17.456	0.00130855	0.0044844
ET52B_003841	5.45166	-2.46163	0.000112801	0.000621405	Et15St008_003908	5.55604	-1.43344	0.0126931	0.0268982
ET52B_003842	6.66729	2.13063	0.000696573	0.0024308	Et15St008_003909	3.73856	8.3311	7.71e-05	0.000525985
ET52B_003843	5.46788	1.53005	0.0104553	0.0209886	Et15St008_003914	6.92051	6.60775	0.00100032	0.00363994
ET52B_003846	0.908002	2.49362	0.013957	0.0267499	Et15St008_003915	-1.0177	-9.64914	1.23e-06	2.38e-05
ET52B_003849	4.33246	1.51166	0.0175742	0.0324609	Et15St008_003920	3.67397	-3.74431	0.00351129	0.00967483
ET52B_003850	2.7324	-1.99849	0.00994225	0.0201663	Et15St008_003924	5.86168	1.66519	0.00855202	0.019619
ET52B_003851	6.64882	6.70492	3.84e-07	1.36e-05	Et15St008_003925	5.90403	-1.54631	0.00395767	0.0106457
ET52B_003854	6.97594	3.5284	1.12e-06	2.64e-05	Et15St008_003927	6.54616	3.77852	0.00241166	0.0071744
ET52B_003855	5.77171	-1.70524	0.0102105	0.0205886	Et15St008_003928	4.30359	-3.23998	0.000978386	0.00357018
ET52B_003856	5.12061	-4.06187	1.86e-05	0.000168636	Et15St008_003930	11.6781	2.90944	0.000750972	0.00292829
ET52B_003857	5.77937	-3.92203	0.00144496	0.00430544	Et15St008_003931	8.57524	2.28622	2.12e-05	0.000202294
ET52B_003858	2.11802	89.4581	4.45e-07	1.45e-05	Et15St008_003934	4.46472	-4.26977	0.000120902	0.00073667
ET52B_003859	6.21251	-1.5506	0.00828404	0.0174135	Et15St008_003936	3.87659	-67.6973	0.010128	0.0223541
ET52B_003860	5.59677	-1.59649	0.0113965	0.022555	Et15St008_003938	6.56376	1.49066	0.00101809	0.00368378
ET52B_003861	4.89284	-1.93306	0.00855728	0.0178708	Et15St008_003939	6.73861	-3.94296	1.02e-06	2.1e-05
ET52B_003864	4.71772	4.95497	1.53e-06	3.24e-05	Et15St008_003940	5.41416	-2.64309	0.00036176	0.00168077
ET52B_003865	-0.200716	-8.51695	0.00169865	0.00487449	Et15St008_003941	3.19177	-33.586	0.0121428	0.025977
ET52B_003866	4.25181	-4.35971	9.93e-05	0.000567646	Et15St008_003942	5.42228	-2.17984	0.00409559	0.0109142
ET52B_003868	3.64846	-3.54613	0.00143327	0.00427704	Et15St008_003945	6.1832	-1.87586	0.0234428	0.04431
ET52B_003871	4.67595	11.5521	0.000325582	0.00135117	Et15St008_003946	4.40213	-1.47746	0.0171559	0.0343417
ET52B_003872	8.53996	6.50966	0.00018314	0.000885354	Et15St008_003948	3.80961	-3.64805	0.00253883	0.00749431
ET52B_003873	3.56479	2.26921	0.00178774	0.00507619	Et15St008_003950	3.3181	7.05074	0.000714901	0.00282046
ET52B_003874	2.52949	9.90376	0.00237104	0.00632086	Et15St008_003951	5.93793	2.55672	4.64e-05	0.000362798
ET52B_003875	3.65285	3.03406	0.00713955	0.0154081	Et15St008_003956	4.82635	1.42384	0.0241931	0.0454695
ET52B_003876	3.12909	2.32289	0.00432949	0.0101999	Et15St008_003957	5.46098	-20.4044	1.4e-05	0.000149065
ET52B_003877	0.830759	17.2649	1.27e-05	0.000130175	Et15St008_003958	3.97584	-7.30166	0.00407469	0.0108753
ET52B_003878	4.61363	2.32409	0.00272381	0.00705342	Et15St008_003959	7.6731	-3.2981	0.000187706	0.00103053
ET52B_003879	3.35684	1.89442	0.0130765	0.025311	Et15St008_003960	5.32286	-4.32282	0.000811751	0.00310264
ET52B_003881	5.48209	3.13421	0.000289933	0.00124764	Et15St008_003963	2.06434	13.0271	0.000250991	0.00127789
ET52B_003883	6.4577	1.49291	0.0135243	0.0260308	Et15St008_003964	0.50067	-79.1838	1.58e-07	6.19e-06
ET52B_003888	6.70093	2.76146	2.85e-05	0.000226979	Et15St008_003965	6.71598	1.58206	0.0192874	0.0377434
ET52B_003892	3.85202	-2.14941	0.00707383	0.0152795	Et15St008_003968	2.2319	-115.863	0.0016494	0.00531991
ET52B_003894	8.37802	-3.89072	0.000290174	0.00124814	Et15St008_003969	3.11544	-2970.87	8.33e-09	4.45e-06
ET52B_003895	5.73255	-2.36106	0.000323022	0.00134354	Et15St008_003972	6.03674	-2.45038	7.29e-05	0.0005052
ET52B_003896	6.14097	-1.55824	0.00664794	0.014514	Et15St008_003974	5.55002	1143.11	1.42e-05	0.000150299
ET52B_003898	7.47022	1.73909	0.00784664	0.0166488	Et15St008_003976	6.64895	-7.18453	0.0161631	0.0327099
ET52B_003905	7.8146	1.37931	0.015218	0.0287731	Et15St008_003977	4.84197	1.65081	0.0090882	0.0205697
ET52B_003906	4.77046	4.32144	2.08e-05	0.000180954	Et15St008_003978	3.61064	-2239.2	2.75e-06	4.33e-05
ET52B_003911	5.19752	-2.07394	0.00157939	0.00460398	Et15St008_003979	5.35444	2.57065	0.00149875	0.00494228
ET52B_003912	4.03195	-4.71911	0.000299686	0.0012791	Et15St008_003981	4.62795	4.30888	9.81e-05	0.000627984
ET52B_003916	5.98491	3.16661	0.000900514	0.00297747	Et15St008_003985	6.29826	1.84669	0.024756	0.0463332
ET52B_003917	3.87761	206.364	9.77e-09	1.57e-06	Et15St008_003986	8.07758	1.70606	0.000929222	0.00343233
ET52B_003920	7.16802	-14.6323	3.21e-07	1.2e-05	Et15St008_003988	3.6443	-2.76788	0.002627	0.0077104
ET52B_003923	6.081	1.66595	0.0059572	0.0132413	Et15St008_003989	3.80774	-3.00868	0.0123176	0.0262856
ET52B_003924	5.16854	2.31403	0.000919992	0.0030318	Et15St008_003990	7.61078	2.25699	0.00566233	0.0141593
ET52B_003925	5.06255	13.9066	1.68e-06	3.42e-05	Et15St008_003991	5.46774	-2.15511	0.00706116	0.0168282
ET52B_003930	5.06359	-2.29008	0.00236819	0.00631495	Et15St008_003996	2.8582	6.83249	0.0010106	0.00366698
ET52B_003934	6.58922	1.9483	0.000341847	0.00139866	Et15St008_003997	6.68351	1.92562	0.000342102	0.00161788
ET52B_003939	7.16492	1.75803	0.0012159	0.00376032	Et15St008_004001	4.32567	2.67518	0.00459873	0.0119762
ET52B_003940	6.77139	5.32649	0.000302397	0.00128626	Et15St008_004002	5.80631	-3.10814	0.00118105	0.00413689
ET52B_003942	2.27132	-3.41626	0.00745642	0.0159535	Et15St008_004003	5.8799	4.23624	0.000198697	0.0010771
ET52B_003943	3.76792	-1.85946	0.0191642	0.0349715	Et15St008_004004	7.26931	-1.88608	0.000237743	0.00122989
ET52B_003945	5.40707	-125.119	1.7e-06	3.43e-05	Et15St008_004008	6.46585	-2.29609	6.93e-05	0.000485516
ET52B_003946	4.1025	-25.933	2.81e-07	1.11e-05	Et15St008_004011	5.04558	-1.79884	0.0166526	0.0335232
ET52B_003949	5.80935	1.88586	0.00280037	0.00719763	Et15St008_004012	6.98437	2.71455	1.87e-05	0.000184654
ET52B_003950	9.12873	-1.48244	0.00778606	0.0165485	Et15St008_004017	-0.4891	-20.0787	3.9e-07	1.06e-05
ET52B_003951	6.68742	-2.30403	0.000383476	0.00152669	Et15St008_004023	6.33588	-2.30668	0.0114491	0.0247864
ET52B_003954	5.28865	2.40717	0.000105029	0.000592138	Et15St008_004028	2.78456	10.0164	0.000136187	0.000805168
ET52B_003955	4.87962	1.47427	0.0167461	0.0311764	Et15St008_004033	6.86377	-2.42051	0.000581676	0.00240923
ET52B_003956	5.94874	-1.57056	0.00399541	0.00952787	Et15St008_004038	2.98357	14.1104	0.000122664	0.000744877
ET52B_003957	4.74254	3.72096	2.81e-05	0.000224935	Et15St008_004039	6.85607	3.81259	1.96e-05	0.000190968
ET52B_003958	5.79253	-1.55551	0.0110395	0.0219575	Et15St008_004041	0.71562	-27.6949	0.0014162	0.00475197
ET52B_003963	5.9358	29.9196	8.24e-06	9.93e-05	Et15St008_004043	5.10154	6.60908	6.45e-06	8.24e-05
ET52B_003964	5.29005	190.485	3.4e-08	3.19e-06	Et15St008_004049	-0.267638	-27.2941	2.95e-07	8.8e-06
ET52B_003965	6.00797	2.64497	0.00380992	0.00917996	Et15St008_004058	3.38665	21.8237	0.000748153	0.00292216
ET52B_003970	5.03928	2.97972	0.000387128	0.0015357	Et15St008_004060	4.89891	34.1013	0.00132162	0.00451567
ET52B_003972	3.02302	2.64059	0.00850703	0.0177855	Et15St008_004061	2.99428	103.59	0.00102374	0.00369911
ET52B_003973	5.99576	-1.72747	0.00764339	0.01628	Et15St008_004062	1.85074	86.0224	0.000802105	0.00307389
ET52B_003974	2.84702	-4.64256	0.00136704	0.00412141	Et15St008_004063	3.53497	31.1858	0.00650325	0.0158355
ET52B_003976	2.94869	8.78997	6.77e-06	8.67e-05	Et15St008_004064	5.34214	54.751	0.00123755	0.0042896
ET52B_003978	4.71247	-2.62297	0.00627094	0.0138428	Et15St008_004066	7.60625	-5.36653	1.69e-05	0.000171768
ET52B_003979	5.00025	1.58959	0.0189725	0.0346662	Et15St008_004067	7.29424	3.80818	3.32e-05	0.000286022
ET52B_003982	5.57046	-1.7075	0.0155859	0.0293626	Et15St008_004068	3.41465	3.50714	0.00802577	0.0186374
ET52B_003983	7.16632	-1.86505	0.000757299	0.00260075	Et15St008_004069	6.02023	-2.13156	7.36e-05	0.000508448
ET52B_003984	5.72907	2.44933	0.000734307	0.00253491	Et15St008_004070	8.19584	1.69317	0.00356028	0.00977063
ET52B_003985	7.15154	-1.49826	0.00840518	0.0176123	Et15St008_004071	7.17321	3.40604	0.000938393	0.00346104
ET52B_003988	7.30377	18.8788	2.19e-06	4.06e-05	Et15St008_004072	1.84753	13.2286	0.000810606	0.00309955
ET52B_003993	7.11862	-385.277	6.55e-09	1.44e-06	Et15St008_004073	2.19792	12.5978	0.000145621	0.000845423
ET52B_003994	6.14773	-153.563	1.85e-09	7.89e-07	Et15St008_004075	5.04073	2.13658	0.00785194	0.0183105
ET52B_003996	5.69616	1.67104	0.0148624	0.0282187	Et15St008_004076	4.51415	6.55437	4.74e-05	0.000369035
ET52B_003998	9.89804	-16.6692	7.24e-07	1.97e-05	Et15St008_004078	0.655568	-10.3996	0.00428937	0.0113106
ET52B_003999	4.47434	-4.50587	4.98e-05	0.00034214	Et15St008_004080	7.0439	-8.57527	3.43e-05	0.00029394
ET52B_004000	4.28052	18.675	1.31e-05	0.000131576	Et15St008_004081	4.37878	-2.94427	0.0252576	0.0471009
ET52B_004002	1.8177	-61.2202	2.6e-05	0.000212067	Et15St008_004082	6.35277	-4.06087	0.000235664	0.00122046
ET52B_004003	2.88086	-6.05727	0.00654129	0.0143283	Et15St008_004083	7.26364	-1.66481	0.0268739	0.0497013
ET52B_004004	3.89777	-6.15968	5.56e-06	7.71e-05	Et15St008_004084	6.96479	-1.5493	0.000663503	0.00266254
ET52B_004005	4.89616	7.04579	5.96e-05	0.000393624	Et15St008_004091	5.24529	2.75063	0.000133622	0.000794104
ET52B_004006	6.19277	-1.45987	0.0106444	0.0213255	Et15St008_004092	5.88202	1.50271	0.0134053	0.0280662
ET52B_004007	3.81191	4.27619	0.000413071	0.00161733	Et15St008_004093	-0.145314	-5.00672	0.0126786	0.0268828
ET52B_004008	3.70158	38.3049	1.16e-06	2.67e-05	Et15St008_004096	0.109747	8.91582	0.000447616	0.00197799
ET52B_004010	5.76392	4.56335	2.96e-05	0.000232484	Et15St008_004097	2.18169	11.2605	0.000288413	0.00142684
ET52B_004011	4.52487	3.20243	0.000119435	0.000648969	Et15St008_004098	5.39894	-1.8477	0.00237722	0.00709244
ET52B_004013	6.81131	1.81661	0.000621327	0.00222708	Et15St008_004103	6.2185	-1.69196	0.00408036	0.0108848
ET52B_004014	5.50673	-1.6877	0.00876419	0.0181694	Et15St008_004104	5.44304	-2.43543	0.000850711	0.00320672
ET52B_004015	7.33569	3.12006	1.21e-05	0.000125126	Et15St008_004110	5.94704	2.43521	0.00205725	0.00633023
ET52B_004018	4.10358	1.76761	0.00617863	0.0136542	Et15St008_004113	3.28594	1.81456	0.0211376	0.0407286
ET52B_004020	-1.05087	-7.10107	0.000388697	0.00153947	Et15St008_004117	5.88585	-1.68823	0.00381072	0.0103286
ET52B_004021	1.81849	-80.9208	2.28e-06	4.17e-05	Et15St008_004119	5.74132	-6.08065	0.00479712	0.0124051
ET52B_004022	5.10755	1.49485	0.0178638	0.0329112	Et15St008_004122	-0.171458	-8.80036	0.00753676	0.0177401
ET52B_004024	4.77295	-1.71956	0.0148322	0.0281722	Et15St008_004126	10.5418	-44.7518	0.00213163	0.00650087
ET52B_004026	1.35743	2.55002	0.0205059	0.0370125	Et15St008_004127	5.64816	184.462	2.48e-07	7.91e-06
ET52B_004027	1.25424	-45.1833	4.95e-06	7.17e-05	Et15St008_004128	10.7965	5.02929	0.000366555	0.00169628
ET52B_004028	0.568075	-30.1836	5.47e-05	0.00036715	Et15St008_004133	5.87763	-2.11181	0.00659319	0.015979
ET52B_004030	4.44089	94.9158	3.19e-07	1.2e-05	Et15St008_004137	-0.769421	-5.5557	0.00527827	0.0133676
ET52B_004031	2.88689	13.56	2.39e-05	0.000198578	Et15St008_004138	2.6045	-11.5559	0.00327539	0.0091155
ET52B_004032	9.32528	7.78001	5.52e-06	7.7e-05	Et15St008_004139	2.51286	-85.5713	0.000568838	0.00237131
ET52B_004034	2.24591	6.88742	0.000822683	0.00276422	Et15St008_004140	-0.368076	-23.7465	4.84e-07	1.26e-05
ET52B_004037	5.65346	3.84877	4.05e-05	0.000292735	Et15St008_004141	0.466156	-75.4843	1.27e-07	5.68e-06
ET52B_004038	3.39936	-2.02393	0.00871824	0.0181119	Et15St008_004142	-0.618136	-16.7899	3.68e-06	5.32e-05
ET52B_004043	4.90699	-3.27421	0.0019601	0.00544812	Et15St008_004144	7.60576	3.23193	4.71e-05	0.000366706
ET52B_004044	2.54291	-6.04774	0.00109258	0.00346066	Et15St008_004148	5.50647	5.13129	0.00234456	0.00701328
ET52B_004046	2.47175	2.37695	0.0029202	0.00745908	Et15St008_004149	6.87095	-3.62377	1.81e-06	3.17e-05
ET52B_004047	4.91848	1.53749	0.0163027	0.0304535	Et15St008_004150	0.496258	-11.7214	0.0236463	0.0446351
ET52B_004051	6.28405	2.15364	0.011	0.0218879	Et15St008_004154	3.67679	-1.96654	0.00979047	0.0217719
ET52B_004053	10.7196	19.7605	0.000118702	0.000646749	Et15St008_004156	5.29196	-4.41772	0.00310241	0.00875901
ET52B_004059	4.21255	-11.4896	2.2e-06	4.07e-05	Et15St008_004157	6.22756	-1.74799	0.0029442	0.00842309
ET52B_004060	3.47934	-13.7477	3.58e-05	0.000267396	Et15St008_004159	4.57845	-3.55418	0.00127995	0.0044087
ET52B_004063	7.61216	-1.51762	0.00730962	0.0156989	Et15St008_004160	4.51744	-2.55715	0.000212576	0.00113267
ET52B_004065	6.74078	1.65169	0.00330696	0.0081986	Et15St008_004163	0.973635	-7.4154	0.0238053	0.0448554
ET52B_004069	7.02427	-1.70343	0.00253242	0.0066414	Et15St008_004164	-0.617158	-16.8127	5.19e-07	1.32e-05
[truncated: 3,833 more rows]
